# Supplementary material for: Identification of protein–protein interaction bridges for multiple sclerosis
Source: Bioinformatics. 2023 Apr 5;39(4):btad175. doi: 10.1093/bioinformatics/btad175 (PMC10115466; doi:10.1093/bioinformatics/btad175)
Supplement: btad175_Supplementary_Data [file btad175_supplementary_data.xlsx]

## Sheet: ST 1
Supplementary Table 1. Demographic and clinical features of RR-MS patients and healthy control (HC) subjects (EDSS: Expanded Disability Status Scale, SEM: Standart error of mean)
	RR-MS	HC
Subject number	8	7
Age (year)	52.75 ± 4.04 SEM	51.42 ± 3.76 SEM
Gender	6 Females	5 Females
	2 Males	2 Males
Disease duration (year)	17,62 ± 2,83 SEM
EDSS	2.06 ± 0.27 SEM
Immunomodulatory treatment, number
Dimethyl fumarate	4
Fingolimod	1
Glatiramer acetate	1
Interferon beta-1b	1
Teriflunomide	1

## Sheet: ST 2
Supplementary Table 2. Primers used for qRT-PCR
HSP90AA1 Forward: Reverse:	CCCTGAATATCTGAACTTCATTAGAGG GTCTTCGTGTATTCCAAGCTTTATG
HSP90B1 Forward: Reverse:	GAGGCTGAATCTTCTCCATTTG CACAGCCTTTTCAATCTTGTCC
CALR Forward: Reverse:	GAGGAGAAAGATAAAGGTTTGCAG CACAGATGTCGGGACCAAAC
TFRC Forward: Reverse:	CCATCAAGCTGCTGAATGAAA GCGCTGTCTTTGACCTGAATC

## Sheet: ST 3-7
Supplementary Table 3. Selected protein pairs by the ILP model for oligodendrocyte-macrophage network and for alpha=0.1 with PageRank based scores
Oligodendrocyte protein	Macrophage protein
ITGB1	HSP90AA1
HSP90AA1	TFRC
Supplementary Table 4. Selected protein pairs by the ILP model for oligodendrocyte-macrophage network and for alpha=0.2 with PageRank based scores
Oligodendrocyte protein	Macrophage protein
HMGB1	VCAM1
HSP90AA1	TFRC
ITGB1	ANXA2
FN1	PKM
APP	HSP90AA1
Supplementary Table 5. Selected protein pairs by the ILP model for oligodendrocyte-macrophage network and for alpha=0.4 with PageRank based scores
Oligodendrocyte protein	Macrophage protein
TFRC	P4HB
A2M	TFRC
HSP90B1	ALDOA
ANXA2	HSP90B1
HSP90AA1	CTSD
CTSD	PKM
PKM	HSP90AA1
APP	CALR
HMGB1	ITGAV
ITGB1	ANXA2
FN1	CD44
Supplementary Table 6. Selected protein pairs by the ILP model for oligodendrocyte-macrophage network and for alpha=0.6 with PageRank based scores
Oligodendrocyte protein	Macrophage protein
ERBB2	CTSD
HMGB1	ITGB3
APP	CD36
CXCR4	P4HB
HSP90AA1	PPARA
TFRC	HSP90B1
ALB	ALDOA
APOE	VCAM1
HSP90B1	ITGB2
A2M	ITGAV
ITGB1	HYOU1
CLU	CALR
CALR	ANXA2
ANXA2	LGALS3BP
CTSD	PKM
APOA1	KRT1
C1QBP	TFRC
KRT1	ANXA1
SOD1	HSP90AA1
FN1	ITGA3
PKM	CD44
Supplementary Table 7. Selected protein pairs by the ILP model for oligodendrocyte-macrophage network and for alpha=0.8 with PageRank based scores
Oligodendrocyte protein	Macrophage protein
NME1	TGFB1
EPOR	CXCR2
TRAC	CD4
RXRB	PPARA
IL7R	CALR
CXCR4	HMGB1
PPARG	CD36
ESRRA	TFRC
CRP	TNF
APP	ITGA6
ERBB2	ITGAV
SOD1	LGALS3
HLA-DRB1	PKM
CD44	ANXA1
ITGB1	ITGB3
PNP	VCAM1
S100A8	MIF
HMGB1	PPT1
APOE	ALDOA
HLA-A	P4HB
HSP90B1	ITGB2
TXLNA	HSP90AA1
ALB	S100A8
A2M	CD44
CLU	PRDX4
ANXA2	LGALS3BP
HSP90AA1	ANXA5
CTSD	HYOU1
PKM	CTSD
APOA1	KRT1
KRT1	ALB
CTSB	ANXA2
CALR	APOB
LRP1	HSP90B1
TTR	APOA1
FN1	ITGA3

## Sheet: ST 8-12
Supplementary Table 8. Selected protein pairs by the ILP model for oligodendrocyte-T-cell network and for alpha=0.1 with PageRank based scores
Oligodendrocyte protein	T-cell protein
APP	APP
HSP90AA1	EGFR
FN1	ITGB1
Supplementary Table 9. Selected protein pairs by the ILP model for oligodendrocyte-T-cell network and for alpha=0.2 with PageRank based scores
Oligodendrocyte protein	T-cell protein
CLU	EGFR
PKM	ANXA2
ANXA2	PKM
ITGB1	FN1
HSP90AA1	HSP90AA1
APP	APP
FN1	ITGB1
Supplementary Table 10. Selected protein pairs by the ILP model for oligodendrocyte-T-cell network and for alpha=0.4 with PageRank based scores
Oligodendrocyte protein	T-cell protein
CLU	APP
APP	TFRC
APOA1	VCP
HSP90B1	ITGB1
CD44	HSP90AA1
HSP90AA1	ITGA4
ALB	ALDOA
APOE	ANXA2
KRT1	EGFR
A2M	ITGA5
BSG	CLU
CALR	HSP90B1
TFRC	BSG
ITGB1	C1QBP
ANXA2	PKM
CTSD	FN1
FN1	ITGAV
PKM	CD44
Supplementary Table 11. Selected protein pairs by the ILP model for oligodendrocyte-T-cell network and for alpha=0.6 with PageRank based scores
Oligodendrocyte protein	T-cell protein
SMC3	ITGB2
LAMB1	FN1
GPC1	APP
HSP90AA1	ITGAV
ESRRA	ALDOA
ERBB2	ITGA5
COL1A2	P4HB
APP	TNF
ITGA6	LGALS3BP
APOA1	VCP
ANXA1	BSG
ANXA2	PNP
PNP	PKM
ALB	TFRC
GPC4	HSP90AA1
VCP	SLC1A5
CLU	IGF2R
CD44	HYOU1
A2M	ATP1B3
Supplementary Table 12. Selected protein pairs by the ILP model for oligodendrocyte-T-cell network and for alpha=0.8 with PageRank based scores
Oligodendrocyte protein	T-cell protein
BCAN	PNP
LAMB1	NR3C1
LUM	A2M
PTPRC	CD44
LRP1	PSAP
ITGB8	FN1
CD44	MIF
TRAC	EGFR
RXRA	TNF
LGALS3	SOD1
ITGB1	TGFB1
IL7R	RPSA
HMGB1	ITGB2
GPC1	NME1
ESRRA	ALDOA
EPOR	TRAF2
COL2A1	P4HB
APP	CD36
ERBB2	ITGAV
ITGA6	LGALS3BP
APOA1	VCP
HLA-DRB1	PKM
ANXA1	BSG
ITGB4	TFRC
PNP	HMGB1
ALB	SERPINA1
TF	S100A8
KRT1	CTSD
PKM	PPT1
VCP	HSD17B12
GPC4	C1QBP
CALU	HYOU1
HSP90B1	HSPA13
CALR	CALU
HLA-A	CALR
TXLNA	HSP90AA1
SMC3	RUNX1
GSN	HNRNPM
TFRC	GUSB
CLU	ITGA3
ATP1B3	P3H1
LGALS3BP	FBN1
SERPINA1	IGF2R
A2M	LAMA5
APOB	ANXA1
APOE	SLC1A5
APOC3	ALB
ALDOA	TOR1A
CTSD	ANXA2
C1QBP	M6PR
BSG	ATP1B3
HSP90AA1	PCYOX1
P4HB	SDF2L1
C3	KRT1
LGALS1	AP2M1
ANXA2	ITGA5
TNC	CLU
TTR	SDF4
HLA-DRA	HSP90B1
BGN	APP
FN1	ITGA4
COL1A2	ITGB1

## Sheet: ST 13-17
Supplementary Table 13. Selected protein pairs by the ILP model for oligodendrocyte-macrophage network and for alpha=0.1 with Betweenness based scores
Oligodendrocyte protein	Macrophage protein
HSP90AA1	HSP90AA1
ITGB1	TFRC
Supplementary Table 14. Selected protein pairs by the ILP model for oligodendrocyte-macrophage network and for alpha=0.2 with Betweenness based scores
Oligodendrocyte protein	Macrophage protein
APP	HSP90AA1
FN1	ANXA2
ITGB1	PKM
HMGB1	TFRC
HSP90AA1	VCAM1
Supplementary Table 15. Selected protein pairs by the ILP model for oligodendrocyte-macrophage network and for alpha=0.4 with Betweenness based scores
Oligodendrocyte protein	Macrophage protein
FN1	ITGAV
APP	CTSD
PKM	TFRC
CTSD	ANXA2
CLU	P4HB
A2M	HYOU1
HMGB1	HSP90AA1
HSP90AA1	CD44
Supplementary Table 16. Selected protein pairs by the ILP model for oligodendrocyte-macrophage network and for alpha=0.6 with Betweenness based scores
Oligodendrocyte protein	Macrophage protein
HSP90AA1	ITGB3
FN1	ITGA3
APP	CTSD
KRT1	ANXA1
C1QBP	ITGAV
ITGB1	PKM
PKM	HSP90B1
CTSD	ANXA2
ANXA2	HSP90AA1
HSP90B1	CALR
A2M	LGALS3BP
CLU	TFRC
TFRC	HYOU1
APOE	VCAM1
S100A8	KRT1
ALB	ALDOA
ALDOA	CD44
CXCR4	P4HB
HMGB1	ITGB2
PPARG	CD36
ERBB2	PPARA
Supplementary Table 17. Selected protein pairs by the ILP model for oligodendrocyte-macrophage network and for alpha=0.8 with Betweenness based scores
Oligodendrocyte protein	Macrophage protein
HSP90AA1	ITGB3
S100A8	ITGB2
FN1	ITGA3
LRP1	HSP90B1
CTSB	ANXA2
KRT1	HMGB1
C1QBP	ITGAV
ITGB1	TFRC
C3	KRT1
PKM	CTSD
CALR	PRDX4
CLU	P4HB
HSP90B1	ANXA5
TTR	ALB
ALB	APOA1
A2M	LGALS3BP
CD44	HYOU1
ERBB2	CD44
TXLNA	HSP90AA1
ANXA2	CD4
APOE	VCAM1
CTSD	S100A8
HMGB1	PPT1
PNP	ANXA1
HLA-DRB1	PKM
APOA1	APOB
RXRA	PPARA
SOD1	LGALS3
APP	ITGA6
CRP	TNF
ESRRA	ALDOA
GRM3	TGFB1
PPARG	CD36
CXCR4	MIF
IL7R	CALR
EPOR	CXCR2

## Sheet: ST 18-22
Supplementary Table 18. Selected protein pairs by the ILP model for oligodendrocyte-T-cell network and for alpha=0.1 with Betweenness based scores
Oligodendrocyte protein	T-cell protein
APP	HSP90AA1
ITGB1	EGFR
FN1	APP
Supplementary Table 19. Selected protein pairs by the ILP model for oligodendrocyte-T-cell network and for alpha=0.2 with Betweenness based scores
Oligodendrocyte protein	T-cell protein
FN1	ITGB1
ITGB1	FN1
APP	HSP90AA1
HSP90AA1	PKM
CLU	ANXA2
PKM	EGFR
ANXA2	APP
Supplementary Table 20. Selected protein pairs by the ILP model for oligodendrocyte-T-cell network and for alpha=0.4 with Betweenness based scores
Oligodendrocyte protein	T-cell protein
FN1	ITGAV
KRT1	FN1
TFRC	C1QBP
PKM	ITGA5
CTSD	CLU
CLU	ANXA2
A2M	BSG
ANXA2	EGFR
APOE	PKM
ALB	ALDOA
HSP90AA1	ITGA4
CD44	HSP90AA1
BSG	HSP90B1
CALR	ITGB1
HSP90B1	CD44
APOA1	APP
APP	TFRC
ITGB1	VCP
Supplementary Table 21. Selected protein pairs by the ILP model for oligodendrocyte-T-cell network and for alpha=0.6 with Betweenness based scores
Oligodendrocyte protein	T-cell protein
FN1	ITGA4
APP	CTSD
KRT1	TFRC
ANXA2	ITGA5
ANXA1	KRT1
ITGB1	AP2M1
PKM	ITGAV
APOA1	CLU
C3	FN1
TFRC	BSG
C1QBP	ATP1B3
P4HB	LGALS3BP
ALB	SLC1A5
ITGB4	ANXA1
BSG	P3H1
A2M	ITGA3
ATP1B3	HYOU1
CTSD	IGF2R
GSN	ANXA2
ERBB2	CD44
HSP90B1	ITGB2
GPC4	C1QBP
SMC3	VCP
APOE	PKM
CLU	ALB
HSP90AA1	PNP
CD44	HSP90AA1
CALR	ITGB1
TTR	A2M
VCP	CALR
COL1A2	P4HB
ESRRA	ALDOA
PNP	HSP90B1
GPC1	APP
ITGA6	EGFR
Supplementary Table 22. Selected protein pairs by the ILP model for oligodendrocyte-T-cell network and for alpha=0.8 with Betweenness based scores
Oligodendrocyte protein	T-cell protein
LAMB1	ITGB1
APP	TGFB1
BGN	APP
CALR	NR3C1
TTR	SDF4
TNC	CLU
COL2A1	FN1
ANXA2	RUNX1
ALDOA	ITGA4
ANXA1	TFRC
HMGB1	ITGA5
LGALS1	KRT1
P4HB	SDF2L1
HSP90AA1	PCYOX1
TFRC	BSG
C1QBP	M6PR
C3	HNRNPM
PKM	TOR1A
APOC3	ALB
APOA1	SLC1A5
APOB	AP2M1
ITGB4	ANXA1
BSG	GUSB
ITGB1	CTSD
A2M	CD36
SERPINA1	HYOU1
CD44	P3H1
LGALS3BP	LAMA5
ATP1B3	IGF2R
CLU	ITGA3
CALU	HSD17B12
TXLNA	HSP90AA1
TF	SERPINA1
HSP90B1	HSPA13
HLA-A	CALU
GPC4	C1QBP
APOE	ANXA2
CTSD	HMGB1
KRT1	S100A8
GSN	ITGAV
LRP1	CALR
HLA-DRB1	VCP
HLA-DRA	PKM
ITGA6	LGALS3BP
ERBB2	PSAP
ALB	TNF
COL1A2	P4HB
EPOR	TRAF2
ESRRA	ALDOA
GPC1	NME1
IL7R	RPSA
LGALS3	SOD1
PNP	HSP90B1
RXRA	ATP1B3
TRAC	EGFR
FN1	FBN1
PTPRC	CD44
VCP	PPT1
LUM	A2M
SMC3	ITGB2
ITGB8	MIF
BCAN	PNP

## Sheet: ST 23
Supplementary Table 23. Individual overall PageRank based scores of the contact protein pairs in the oligodendrocyte-macrophage network
Oligodendrocyte Protein	Macrophage Protein	Overall Score
APP	PKM	1.80925
APP	HSP90AA1	1.80842
HSP90AA1	PKM	1.80588
HSP90AA1	HSP90AA1	1.80506
FN1	PKM	1.7986
FN1	HSP90AA1	1.79777
APP	TFRC	1.79737
HSP90AA1	TFRC	1.794
FN1	TFRC	1.78672
APP	ANXA2	1.74995
HSP90AA1	ANXA2	1.74658
FN1	ANXA2	1.7393
ITGB1	PKM	1.73673
ITGB1	HSP90AA1	1.7359
ITGB1	TFRC	1.72485
ITGB1	ANXA2	1.67743
HSP90AA1	ALDOA	1.67689
FN1	ALDOA	1.66961
HSP90AA1	CD44	1.65535
PKM	PKM	1.65248
PKM	HSP90AA1	1.65165
HSP90AA1	ITGAV	1.64883
FN1	CD44	1.64806
HMGB1	PKM	1.648
HMGB1	HSP90AA1	1.64717
FN1	ITGAV	1.64155
PKM	TFRC	1.6406
APP	CTSD	1.63648
HMGB1	TFRC	1.63612
HSP90AA1	CTSD	1.63311
APP	P4HB	1.62855
HSP90AA1	VCAM1	1.62691
FN1	CTSD	1.62583
HSP90AA1	P4HB	1.62519
HSP90AA1	HSP90B1	1.62269
ANXA2	PKM	1.62122
ANXA2	HSP90AA1	1.62039
ANXA2	TFRC	1.60933
ITGB1	ALDOA	1.60774
TFRC	PKM	1.60471
HSP90AA1	HYOU1	1.60459
TFRC	HSP90AA1	1.60388
CLU	PKM	1.60296
CLU	HSP90AA1	1.60213
HSP90B1	PKM	1.60007
HSP90B1	HSP90AA1	1.59924
APP	CALR	1.59323
PKM	ANXA2	1.59318
TFRC	TFRC	1.59282
CLU	TFRC	1.59107
HSP90AA1	CALR	1.58986
ERBB2	PKM	1.58877
HMGB1	ANXA2	1.5887
HSP90B1	TFRC	1.58818
ERBB2	HSP90AA1	1.58794
ITGB1	CD44	1.58619
CTSD	PKM	1.58444
CTSD	HSP90AA1	1.58361
HSP90AA1	ANXA1	1.58157
ITGB1	ITGAV	1.57967
ERBB2	TFRC	1.57689
FN1	ANXA1	1.57429
CTSD	TFRC	1.57255
CALR	PKM	1.57076
CALR	HSP90AA1	1.56993
ALDOA	PKM	1.56674
ALDOA	HSP90AA1	1.56591
ITGB1	CTSD	1.56396
A2M	TFRC	1.55998
CALR	TFRC	1.55887
ITGB1	P4HB	1.55603
ALDOA	TFRC	1.55486
ITGB1	HSP90B1	1.55353
LGALS3BP	PKM	1.55226
LGALS3BP	HSP90AA1	1.55143
HSP90AA1	KRT1	1.54883
TFRC	ANXA2	1.5454
CLU	ANXA2	1.54366
FN1	KRT1	1.54155
HSP90B1	ANXA2	1.54077
LGALS3BP	TFRC	1.54037
CD44	PKM	1.53813
CD44	HSP90AA1	1.5373
ITGB1	HYOU1	1.53543
ANXA1	PKM	1.53411
ANXA1	HSP90AA1	1.53328
ERBB2	ANXA2	1.52947
P4HB	PKM	1.52923
P4HB	HSP90AA1	1.5284
C1QBP	PKM	1.52815
C1QBP	HSP90AA1	1.52732
CD44	TFRC	1.52625
CTSD	ANXA2	1.52513
PKM	ALDOA	1.52349
ANXA1	TFRC	1.52223
ITGB1	CALR	1.52071
HMGB1	ALDOA	1.51901
P4HB	TFRC	1.51734
C1QBP	TFRC	1.51626
KRT1	PKM	1.51602
HSP90AA1	LGALS3BP	1.51534
KRT1	HSP90AA1	1.51519
ITGB1	ANXA1	1.51242
CALR	ANXA2	1.51146
APP	S100A8	1.51093
ALB	HSP90AA1	1.51082
S100A8	PKM	1.50954
S100A8	HSP90AA1	1.50871
FN1	LGALS3BP	1.50806
HSP90AA1	S100A8	1.50757
ALDOA	ANXA2	1.50744
KRT1	TFRC	1.50414
PKM	CD44	1.50194
APOE	PKM	1.50095
ALB	TFRC	1.49977
S100A8	TFRC	1.49766
HYOU1	PKM	1.49652
HYOU1	HSP90AA1	1.49569
PKM	ITGAV	1.49542
LGALS3BP	ANXA2	1.49295
ANXA2	ALDOA	1.49222
HMGB1	ITGAV	1.49095
APOE	TFRC	1.48907
SOD1	HSP90AA1	1.48823
VCP	PKM	1.48695
VCP	HSP90AA1	1.48612
HYOU1	TFRC	1.48463
APP	ALB	1.48409
MIF	PKM	1.48171
MIF	HSP90AA1	1.48088
HSP90AA1	ALB	1.48073
BSG	PKM	1.47977
PKM	CTSD	1.47971
ITGB1	KRT1	1.47967
BSG	HSP90AA1	1.47894
TFRC	ALDOA	1.47572
PNP	PKM	1.47559
HMGB1	CTSD	1.47523
ANXA1	ANXA2	1.47481
PNP	HSP90AA1	1.47476
CLU	ALDOA	1.47397
PKM	VCAM1	1.47351
FN1	ALB	1.47345
PKM	P4HB	1.47179
HSP90B1	ALDOA	1.47108
P4HB	ANXA2	1.46993
MIF	TFRC	1.46982
PKM	HSP90B1	1.46929
HSP90AA1	PPARA	1.46914
HMGB1	VCAM1	1.46903
C1QBP	ANXA2	1.46885
BSG	TFRC	1.46789
FN1	ITGA3	1.4655
HSP90AA1	HMGB1	1.46462
ANXA2	ITGAV	1.46416
PNP	TFRC	1.4637
FN1	HMGB1	1.45734
CALU	PKM	1.45676
KRT1	ANXA2	1.45672
CALU	HSP90AA1	1.45593
CTSD	ALDOA	1.45545
TFRC	CD44	1.45417
LRP1	HSP90AA1	1.45336
CLU	CD44	1.45242
RPSA	PKM	1.45239
ALB	ANXA2	1.45235
RPSA	HSP90AA1	1.45156
PKM	HYOU1	1.45118
S100A8	ANXA2	1.45024
HSP90B1	CD44	1.44953
ANXA2	CTSD	1.44844
APP	CD36	1.44784
TFRC	ITGAV	1.44765
ITGB1	LGALS3BP	1.44618
CLU	ITGAV	1.4459
CALU	TFRC	1.44487
LGALS1	PKM	1.44258
ANXA2	VCAM1	1.44224
CALR	ALDOA	1.44177
LGALS1	HSP90AA1	1.44175
APOE	ANXA2	1.44165
ANXA2	P4HB	1.44052
RPSA	TFRC	1.44051
HNRNPM	PKM	1.43892
FN1	ITGB2	1.43873
ITGB1	S100A8	1.43841
HSP90AA1	MIF	1.43835
ERBB2	CD44	1.43823
HNRNPM	HSP90AA1	1.43809
ANXA2	HSP90B1	1.43802
ALDOA	ALDOA	1.43775
HYOU1	ANXA2	1.43721
FN1	CD36	1.43719
PKM	CALR	1.43646
CTSD	CD44	1.4339
IGF2R	PKM	1.43348
TFRC	CTSD	1.43193
ERBB2	ITGAV	1.43172
FN1	MIF	1.43107
LGALS1	TFRC	1.4307
CLU	CTSD	1.43018
PKM	ANXA1	1.42817
VCP	ANXA2	1.42764
HMGB2	PKM	1.42758
CTSD	ITGAV	1.42738
HSP90B1	CTSD	1.42729
HNRNPM	TFRC	1.42704
GSN	PKM	1.42647
TFRC	VCAM1	1.42573
TFRC	P4HB	1.42401
HMGB1	ANXA1	1.42369
LGALS3BP	ALDOA	1.42326
HSP90AA1	ITGB3	1.42279
MIF	ANXA2	1.4224
CLU	P4HB	1.42226
IGF2R	TFRC	1.4216
TFRC	HSP90B1	1.42151
A2M	CD44	1.42132
APP	APOA1	1.42036
CALR	CD44	1.42022
ANXA2	HYOU1	1.41992
CLU	HSP90B1	1.41976
HSP90B1	P4HB	1.41937
HSP90B1	HSP90B1	1.41687
PNP	ANXA2	1.41628
ALDOA	CD44	1.4162
ERBB2	CTSD	1.416
HMGB2	TFRC	1.41569
APP	ANXA5	1.41561
FN1	ITGB3	1.41551
P3H1	PKM	1.41501
A2M	ITGAV	1.4148
P3H1	HSP90AA1	1.41418
CALR	ITGAV	1.4137
HSP90AA1	ANXA5	1.41224
ITGB1	ALB	1.41157
APOB	HSP90AA1	1.41069
NME1	PKM	1.41001
ITGB4	PKM	1.40998
FN1	APOA1	1.40971
ALDOA	ITGAV	1.40968
ITGB4	HSP90AA1	1.40915
CD44	ALDOA	1.40914
ERBB2	HSP90B1	1.40558
CTSD	VCAM1	1.40546
ANXA2	CALR	1.40519
ANXA1	ALDOA	1.40512
CTSD	P4HB	1.40374
ITGB1	ITGA3	1.40362
TFRC	HYOU1	1.40341
P3H1	TFRC	1.40312
LGALS3BP	CD44	1.40172
HSP90AA1	PRDX4	1.4017
CLU	HYOU1	1.40166
HSP90AA1	APOB	1.40162
CTSD	HSP90B1	1.40124
P4HB	ALDOA	1.40024
C1QBP	ALDOA	1.39916
A2M	CTSD	1.39909
SNCA	HSP90AA1	1.39894
HSP90B1	HYOU1	1.39877
ITGB4	TFRC	1.39809
CALR	CTSD	1.39798
CALU	ANXA2	1.39745
ANXA2	ANXA1	1.3969
ANXA5	PKM	1.39596
ITGB1	HMGB1	1.39546
PKM	KRT1	1.39543
LGALS3BP	ITGAV	1.3952
ANXA5	HSP90AA1	1.39513
ALDOA	CTSD	1.39397
APP	ITGA6	1.39395
RPSA	ANXA2	1.39309
HMGB1	KRT1	1.39095
CALR	P4HB	1.39006
TFRC	CALR	1.38868
APP	GSN	1.38842
ESRRA	TFRC	1.38832
ALDOA	VCAM1	1.38776
RXRA	PKM	1.3877
CD44	CD44	1.38759
CALR	HSP90B1	1.38756
KRT1	ALDOA	1.38703
CLU	CALR	1.38694
ALDOA	P4HB	1.38604
TXLNA	HSP90AA1	1.38513
ANXA5	TFRC	1.38407
HSP90B1	CALR	1.38405
ANXA1	CD44	1.38357
ALDOA	HSP90B1	1.38354
FN1	ITGA6	1.38331
LGALS1	ANXA2	1.38328
CTSD	HYOU1	1.38314
ALB	ALDOA	1.38266
CD44	ITGAV	1.38107
S100A8	ALDOA	1.38055
TFRC	ANXA1	1.38039
HNRNPM	ANXA2	1.37962
LGALS3BP	CTSD	1.37948
P4HB	CD44	1.37869
HSD17B12	HSP90AA1	1.37864
FN1	GSN	1.37778
ANXA1	ITGAV	1.37705
ITGB1	ITGB2	1.37686
APP	TNF	1.37676
HSP90B1	ANXA1	1.37576
ITGB1	CD36	1.37532
PRDX4	PKM	1.37506
PRDX4	HSP90AA1	1.37423
IGF2R	ANXA2	1.37418
APOE	ALDOA	1.37196
LGALS3BP	P4HB	1.37156
C1QBP	ITGAV	1.37109
NME2	PKM	1.37075
A2M	HYOU1	1.37056
CALR	HYOU1	1.36946
ITGB1	MIF	1.36919
LGALS3BP	HSP90B1	1.36906
S100A7	PKM	1.36871
CTSD	CALR	1.36841
HMGB2	ANXA2	1.36827
HSD17B12	TFRC	1.36758
HYOU1	ALDOA	1.36752
C3	HSP90AA1	1.3672
GSN	ANXA2	1.36717
ALDOA	HYOU1	1.36544
CD44	CTSD	1.36536
ATP1B3	HSP90AA1	1.3651
PRDX5	PKM	1.36466
ERBB2	ANXA1	1.36446
ANXA2	KRT1	1.36416
PRDX5	HSP90AA1	1.36384
FN1	TF	1.36258
SERPINA1	TFRC	1.36208
PKM	LGALS3BP	1.36193
GPC4	HSP90AA1	1.35902
KRT1	ITGAV	1.35897
CD44	P4HB	1.35744
S100A7	TFRC	1.35683
P4HB	CTSD	1.35646
C3	TFRC	1.35614
P3H1	ANXA2	1.3557
TNFRSF1A	HSP90AA1	1.35569
ANXA1	VCAM1	1.35514
ADAM10	TFRC	1.35513
CD44	HSP90B1	1.35494
CALR	CALR	1.35474
PKM	S100A8	1.35417
ATP1B3	TFRC	1.35405
ITGB1	ITGB3	1.35364
ANXA1	P4HB	1.35341
PRDX5	TFRC	1.35278
MIF	ALDOA	1.35271
LGALS3BP	HYOU1	1.35096
ANXA1	HSP90B1	1.35092
BSG	ALDOA	1.35078
ALDOA	CALR	1.35072
APP	LGALS3	1.35033
HMGB1	S100A8	1.34969
DST	PKM	1.34879
P4HB	P4HB	1.34853
TFRC	KRT1	1.34765
PNP	ALDOA	1.34659
CALR	ANXA1	1.34645
HSP90AA1	S100A4	1.34642
APP	TGFB1	1.34628
P4HB	HSP90B1	1.34603
HYOU1	CD44	1.34598
CLU	KRT1	1.3459
ITGA6	TFRC	1.3446
KRT1	CTSD	1.34325
ITGB1	ANXA5	1.34309
ALDOA	ANXA1	1.34243
STOML2	PKM	1.34153
STOML2	HSP90AA1	1.3407
FN1	LGALS3	1.33969
HYOU1	ITGAV	1.33946
SDF4	HSP90AA1	1.33726
KRT1	VCAM1	1.33705
CD44	HYOU1	1.33683
S100A8	CTSD	1.33677
ANXA5	ANXA2	1.33665
LGALS3BP	CALR	1.33623
FN1	TGFB1	1.33564
CD9	HSP90AA1	1.33418
APP	CD74	1.33342
ALB	VCAM1	1.33268
HSP90AA1	CXCR2	1.33235
ERBB2	KRT1	1.33172
HSP90AA1	B2M	1.33152
ITPR3	PKM	1.33129
MIF	CD44	1.33117
ANXA2	LGALS3BP	1.33067
S100A8	VCAM1	1.33056
STOML2	TFRC	1.32964
TF	ANXA2	1.32943
BSG	CD44	1.32923
APOE	CTSD	1.32818
P4HB	HYOU1	1.32793
CALU	ALDOA	1.32776
CTSD	KRT1	1.32738
HSP90AA1	CD4	1.32699
FN1	HP	1.32695
HLA-DRB1	PKM	1.32658
SDF4	TFRC	1.3262
HLA-DRB1	HSP90AA1	1.32575
YARS1	PKM	1.32409
HYOU1	CTSD	1.32374
RPSA	ALDOA	1.3234
CD9	TFRC	1.32313
ANXA2	S100A8	1.3229
BSG	ITGAV	1.32272
MYDGF	PKM	1.32247
CD44	CALR	1.32211
MYG1	PKM	1.32202
APOE	VCAM1	1.32198
MYDGF	HSP90AA1	1.32164
ITGB1	ITGA6	1.32143
MYG1	HSP90AA1	1.32119
ANXA1	CALR	1.31809
PSAP	TFRC	1.31783
S100A9	ANXA2	1.3162
SAR1A	PKM	1.31584
HYOU1	P4HB	1.31582
PRDX4	ANXA2	1.31576
PPT1	PKM	1.31453
TFRC	LGALS3BP	1.31416
CD44	ANXA1	1.31382
LGALS1	ALDOA	1.31359
HYOU1	HSP90B1	1.31332
P4HB	CALR	1.31321
NAXE	PKM	1.31281
CLU	LGALS3BP	1.31241
YARS1	TFRC	1.31221
NAXE	HSP90AA1	1.31199
PKM	HMGB1	1.31122
NME3	PKM	1.31061
MYDGF	TFRC	1.31058
ANXA1	ANXA1	1.3098
ALDOA	KRT1	1.30969
HSP90B1	LGALS3BP	1.30952
S100A7	ANXA2	1.30941
MIF	CTSD	1.30893
VCP	VCAM1	1.30797
BSG	CTSD	1.307
TFRC	S100A8	1.30639
VCP	P4HB	1.30625
CALU	CD44	1.30622
SNX2	TFRC	1.30619
P4HB	ANXA1	1.30492
IGF2R	ALDOA	1.30449
SAR1A	TFRC	1.30395
C1QBP	ANXA1	1.30384
VCP	HSP90B1	1.30375
MIF	VCAM1	1.30273
PPT1	TFRC	1.30265
CTSB	ANXA2	1.30164
GPC4	ANXA2	1.30055
BSG	P4HB	1.29908
APP	PPARG	1.299
HMGB2	ALDOA	1.29859
FGF1	HSP90AA1	1.29822
LRP1	ITGAV	1.29713
PNP	VCAM1	1.29661
BSG	HSP90B1	1.29658
ANXA2	ALB	1.29606
CTSD	LGALS3BP	1.29389
L1CAM	TFRC	1.29381
HSPA13	TFRC	1.29284
PNP	HSP90B1	1.29239
KRT1	ANXA1	1.29171
HLA-DRA	PKM	1.29023
PON2	HSP90AA1	1.29014
CRTAP	TFRC	1.28981
DST	ANXA2	1.28949
HLA-DRA	HSP90AA1	1.2894
HMGB1	ITGB2	1.28813
CTSD	S100A8	1.28612
P3H1	ALDOA	1.28602
VCP	HYOU1	1.28565
LGALS1	ITGAV	1.28552
S100A8	ANXA1	1.28523
PKM	MIF	1.28495
APP	TLR2	1.28322
IGF2R	CD44	1.28294
ALPI	PKM	1.28158
A2M	LGALS3BP	1.28131
ITGB4	ALDOA	1.28099
APP	THBS1	1.28073
HYOU1	CALR	1.28049
AIP	HSP90AA1	1.28048
HMGB1	MIF	1.28047
CALR	LGALS3BP	1.28021
ANXA2	HMGB1	1.27995
TFRC	ALB	1.27955
BSG	HYOU1	1.27848
ITGB1	LGALS3	1.27781
CLU	ALB	1.2778
HSP90AA1	THBS1	1.27736
ANXA1	KRT1	1.27706
IGF2R	ITGAV	1.27643
ALDOA	LGALS3BP	1.27619
CALU	P4HB	1.27606
ITGB1	TGFB1	1.27376
CALU	HSP90B1	1.27356
RPSA	VCAM1	1.27342
ITPR3	ANXA2	1.27199
PTGDS	HSP90AA1	1.27163
TFRC	ITGA3	1.2716
ESRRA	ALDOA	1.27122
C1QBP	KRT1	1.27109
LRP1	HSP90B1	1.27099
VCP	CALR	1.27092
HMGB2	ITGAV	1.27052
FN1	THBS1	1.27008
CLU	ITGA3	1.26985
ALPI	TFRC	1.2697
SMC3	CD44	1.26951
GSN	ITGAV	1.26942
RPSA	HSP90B1	1.2692
APP	TLR4	1.2691
DPP7	TFRC	1.26904
HSP90AA1	CD9	1.26848
ALDOA	S100A8	1.26842
TFRC	PPARA	1.26796
ANXA5	ALDOA	1.26697
GPI	PKM	1.26675
MIF	CALR	1.26568
HMGB1	ITGB3	1.26491
YARS1	ANXA2	1.26479
P3H1	CD44	1.26447
BSG	CALR	1.26375
LGALS1	VCAM1	1.26361
TFRC	HMGB1	1.26344
SMC3	ITGAV	1.26299
LGALS3BP	LGALS3BP	1.26171
APOA1	P4HB	1.26127
IGF2R	CTSD	1.26071
HNRNPM	VCAM1	1.25995
ITGB4	CD44	1.25944
PKM	ANXA5	1.25884
APP	SORL1	1.25877
HNRNPM	P4HB	1.25823
P3H1	ITGAV	1.25795
BSG	ANXA1	1.25546
CALU	HYOU1	1.25546
APP	NR1H3	1.25524
PPT1	ANXA2	1.25523
HMGB2	CTSD	1.2548
ALB	KRT1	1.2546
IGF2R	VCAM1	1.25451
ANXA2	MIF	1.25368
NAXE	ANXA2	1.25351
ITGB4	ITGAV	1.25292
S100A8	KRT1	1.25249
ERBB2	PPARA	1.25202
HSP90AA1	NR1H3	1.25188
CTSD	ITGA3	1.25133
PNP	ANXA1	1.25127
HMGB2	VCAM1	1.2486
PKM	PRDX4	1.2483
CD44	LGALS3BP	1.24758
PRDX4	ALDOA	1.24607
ANXA5	CD44	1.24542
NTRK2	PKM	1.24408
APOE	KRT1	1.2439
TFRC	CD36	1.2433
NTRK2	HSP90AA1	1.24325
CTSD	HMGB1	1.24317
VIM	CD44	1.24229
P3H1	CTSD	1.24223
ALDOA	ALB	1.24158
CLU	CD36	1.24155
CALU	CALR	1.24073
HSP90B1	ITGB2	1.2402
S100A7	ALDOA	1.23972
PCYOX1	HSP90AA1	1.23914
A2M	ITGA3	1.23875
P4HB	LGALS3BP	1.23868
LRP1	CALR	1.23817
CALR	ITGA3	1.23765
HNRNPM	HYOU1	1.23763
TFRC	MIF	1.23717
RPSA	CALR	1.23637
ANXA1	S100A8	1.23579
PRDX5	ALDOA	1.23567
SDF2L1	ANXA2	1.23542
P3H1	P4HB	1.23431
CALU	ANXA1	1.23244
MAG	HSP90AA1	1.23234
IGF2R	HYOU1	1.23219
CXCR4	P4HB	1.23198
CTSB	ALDOA	1.23195
P3H1	HSP90B1	1.23181
PKM	GSN	1.23166
GPC4	ALDOA	1.23086
APOB	P4HB	1.23082
HSP90AA1	HLA-DRB1	1.23037
CUTA	ANXA2	1.23016
C1QBP	S100A8	1.22983
ITGB4	P4HB	1.22928
APOB	HSP90B1	1.22832
PCYOX1	TFRC	1.22809
RPSA	ANXA1	1.22808
ANXA2	ANXA5	1.22757
ESRRA	CTSD	1.22744
SNCA	CTSD	1.227
ITGB4	HSP90B1	1.22678
EPHA4	HSP90AA1	1.22642
ALDOA	HMGB1	1.22547
MIF	KRT1	1.22465
CTSD	ITGB2	1.22457
APP	APOE	1.22376
SERPINA1	CD44	1.22343
ANXA5	CTSD	1.22318
CTSD	CD36	1.22303
LGALS3BP	ITGA3	1.21915
SMC3	HYOU1	1.21875
PNP	KRT1	1.21853
LGALS1	ANXA1	1.21827
KRT1	S100A8	1.21771
ANXA2	PRDX4	1.21704
SERPINA1	ITGAV	1.21691
CTSD	MIF	1.2169
ADAM10	CD44	1.21648
HMGB1	TNF	1.21551
ATP1B3	CD44	1.21539
ANXA5	P4HB	1.21526
PRDX5	CD44	1.21412
CLU	APOA1	1.21407
P3H1	HYOU1	1.21371
ALB	S100A8	1.21333
PTGDS	ANXA2	1.21316
FN1	APOE	1.21311
ANXA5	HSP90B1	1.21276
S100A8	S100A8	1.21122
TFRC	ANXA5	1.21106
CALR	ITGB2	1.21089
APP	TNFSF13B	1.21074
A2M	CD36	1.21045
HSP90AA1	HLA-DRA	1.21014
CLU	ANXA5	1.20931
GPC4	CD44	1.20931
IGF2R	ANXA1	1.20917
ATP1B3	ITGAV	1.20887
ITGB1	THBS1	1.20821
APP	CCL5	1.20778
APP	ADAM9	1.20767
HSD17B12	CTSD	1.20669
HSP90B1	ANXA5	1.20642
HYOU1	LGALS3BP	1.20597
ITGA6	CD44	1.20594
CD44	ITGA3	1.20502
HMGB2	ANXA1	1.20326
CALR	MIF	1.20322
C1QBP	ALB	1.20299
GPC4	ITGAV	1.20279
APOE	S100A8	1.20264
PRDX4	CTSD	1.20229
SERPINA1	CTSD	1.20119
FN1	PPBP	1.20103
ANXA2	GSN	1.20039
ERBB2	APOA1	1.19988
ITGB1	PTPRJ	1.19973
ITGA6	ITGAV	1.19943
ITGB1	CD9	1.19932
ALDOA	MIF	1.1992
P3H1	CALR	1.19899
CLU	PRDX4	1.19878
RXRB	HSP90B1	1.19689
APP	CTSB	1.19686
HSD17B12	HSP90B1	1.19627
S100A7	CTSD	1.19594
HSP90B1	PRDX4	1.19589
HSP90B1	APOB	1.1958
APOB	CALR	1.1955
RPSA	KRT1	1.19534
ANXA5	HYOU1	1.19466
PRDX4	P4HB	1.19437
FN1	APCS	1.19406
HSP90AA1	ROR2	1.19405
GPC1	CD44	1.19401
ITGB4	CALR	1.19395
HLA-A	P4HB	1.19382
MYDGF	ALDOA	1.19347
ATP1B3	CTSD	1.19316
MYG1	ALDOA	1.19303
PKM	S100A4	1.19302
ANXA1	HMGB1	1.19284
PRDX4	HSP90B1	1.19187
HLA-A	HSP90B1	1.19132
KRT1	ALB	1.19087
LGALS3BP	CD36	1.19084
CTSD	ANXA5	1.19079
S100A7	VCAM1	1.18974
TFRC	ITGA6	1.18941
BSG	LGALS3BP	1.18923
HSP90AA1	PPARD	1.18917
PSEN1	CD44	1.18869
COL1A2	CD44	1.18824
CTSB	CTSD	1.18817
GPC1	ITGAV	1.18749
APOB	ANXA1	1.18721
C1QBP	HMGB1	1.18688
SAR1A	ALDOA	1.18685
APOH	ANXA2	1.18587
TNFRSF1B	HSP90B1	1.18586
HSP90AA1	FER	1.18568
ITGB4	ANXA1	1.18566
PPT1	ALDOA	1.18554
LGALS1	KRT1	1.18553
ANXA2	TF	1.18519
APOA1	KRT1	1.18491
ERBB2	APOB	1.18451
CD9	CD44	1.18447
S100A8	ALB	1.18438
PRDX5	P4HB	1.18397
NAXE	ALDOA	1.18382
MIF	S100A8	1.18339
A2M	APOA1	1.18297
HNRNPM	KRT1	1.18187
COL1A2	ITGAV	1.18172
PRDX5	HSP90B1	1.18147
APP	IL1B	1.18122
APP	FCGR3A	1.18121
CTSD	PRDX4	1.18026
ANXA5	CALR	1.17994
PSAP	CD44	1.17917
CD44	ITGB2	1.17826
HSD17B12	HYOU1	1.17817
HSP90AA1	FCGR3A	1.17785
CALR	ANXA5	1.17711
CD44	CD36	1.17672
PTPRC	CD44	1.17651
IGF2R	KRT1	1.17643
APOE	ALB	1.1758
IL7R	CALR	1.17493
KRT1	HMGB1	1.17476
MAG	ANXA2	1.17387
PRDX4	HYOU1	1.17376
HSP90AA1	MST1R	1.1737
ERBB2	ITGA6	1.17347
EZR	VCAM1	1.17346
HLA-A	HYOU1	1.17322
ALDOA	ANXA5	1.1731
TF	CALR	1.17271
PSAP	ITGAV	1.17266
MYDGF	CD44	1.17193
ANXA5	ANXA1	1.17164
CD44	MIF	1.1706
HMGB2	KRT1	1.17052
LUM	CD44	1.17049
CLU	TNF	1.17047
TTR	KRT1	1.17038
GSN	KRT1	1.16942
TFRC	TF	1.16868
S100A8	HMGB1	1.16827
ITGB1	PPT1	1.16779
CLU	TF	1.16694
CALR	PRDX4	1.16658
BGN	CD44	1.16651
CALR	APOB	1.16649
TLR2	HSP90B1	1.16574
LAMB1	ITGAV	1.16539
ATP1B3	HYOU1	1.16463
PPT1	CD44	1.16399
LUM	ITGAV	1.16397
SOD1	ALB	1.1639
HYOU1	ITGA3	1.16341
ALDOA	PRDX4	1.16256
ANXA2	S100A4	1.16175
STOML2	P4HB	1.16083
C1QBP	MIF	1.16061
CUTA	ALDOA	1.16047
BGN	ITGAV	1.16
APOE	HMGB1	1.15969
FN1	PLAUR	1.15942
PRDX4	CALR	1.15904
SAR1A	ITGAV	1.15878
COL14A1	CD44	1.15864
LGALS3BP	ANXA5	1.15861
HLA-A	CALR	1.1585
COL1A2	P4HB	1.15808
PPT1	ITGAV	1.15747
HSP90AA1	MERTK	1.15712
TRPV4	ANXA2	1.15707
PSAP	CTSD	1.15694
L1CAM	CD44	1.15516
CD44	ITGB3	1.15504
SDF4	HSP90B1	1.15489
APP	CXCL14	1.15478
HSP90AA1	FCGR1A	1.15446
HSPA13	CD44	1.15419
RPSA	S100A8	1.15408
HLA-DRB1	CTSD	1.15381
COL14A1	ITGAV	1.15213
LGALS1	LGALS3BP	1.15203
BCAN	CD44	1.15126
ITGB1	APOE	1.15124
CRTAP	CD44	1.15116
FN1	CRP	1.15063
ITPR3	P4HB	1.15059
S100A8	ITGB2	1.14967
HSP90AA1	CSF1R	1.14883
PRDX5	CALR	1.14864
L1CAM	ITGAV	1.14864
FGF1	CD44	1.14851
KRT1	MIF	1.14849
UGGT1	CTSD	1.14829
S100A8	CD36	1.14813
ITPR3	HSP90B1	1.14809
LGALS3BP	PRDX4	1.14808
HSPA13	ITGAV	1.14767
PTPRZ1	ITGAV	1.14711
ANXA2	B2M	1.14685
BSG	ITGA3	1.14667
PSAP	HSP90B1	1.14652
P4HB	ITGB3	1.14614
YARS1	VCAM1	1.14512
BCAN	ITGAV	1.14474
CRTAP	ITGAV	1.14464
CD44	ANXA5	1.14449
CLU	LGALS3	1.14404
CLU	S100A4	1.14349
PTGDS	ALDOA	1.14347
COL2A1	CD44	1.14318
IGF2R	LGALS3BP	1.14294
ANXA2	CD4	1.14232
S100A8	MIF	1.142
MYDGF	P4HB	1.14177
PPT1	CTSD	1.14176
HNRNPM	S100A8	1.14061
HSP90B1	S100A4	1.1406
ANXA1	ANXA5	1.14047
MIF	HMGB1	1.14044
PRDX5	ANXA1	1.14035
P4HB	APOA1	1.14034
NAXE	CTSD	1.14004
MYDGF	HSP90B1	1.13927
ITGB1	TGM2	1.13883
ITGB1	CD14	1.13882
ITGB1	TNFSF13B	1.13822
UGGT1	HSP90B1	1.13786
APP	PAEP	1.13745
LGALS3BP	ITGA6	1.13696
SDF4	HYOU1	1.13679
COL2A1	ITGAV	1.13666
HYOU1	ITGB2	1.13665
ANXA2	S100A9	1.13589
P4HB	ANXA5	1.13558
PPT1	VCAM1	1.13556
GPC4	ANXA1	1.13554
IGF2R	S100A8	1.13517
ITGB1	ADAM9	1.13515
HYOU1	CD36	1.1351
CALR	TF	1.13474
C1QBP	ANXA5	1.1345
PNP	HMGB1	1.13432
APOE	MIF	1.13342
L1CAM	CTSD	1.13292
NAXE	P4HB	1.13212
HSPA13	CTSD	1.13195
TF	KRT1	1.13168
CALU	ALB	1.1316
ITGB1	CSF2RB	1.13048
DPP7	CD44	1.13038
TFRC	B2M	1.13034
ANXA1	APOB	1.12984
NAXE	HSP90B1	1.12962
ERBB2	S100A4	1.12931
HMGB2	S100A8	1.12926
CRTAP	CTSD	1.12892
COL14A1	P4HB	1.12849
PSAP	HYOU1	1.12842
APP	LAIR1	1.12725
RPSA	ALB	1.12724
KRT1	APOA1	1.12713
THY1	ITGAV	1.12636
TFRC	CD4	1.12582
ATP1B1	CTSD	1.1252
P4HB	PRDX4	1.12505
CTSD	S100A4	1.12497
P4HB	APOB	1.12496
P3H1	LGALS3BP	1.12446
DPP7	ITGAV	1.12387
AIMP1	HSP90B1	1.12371
CD44	ITGA6	1.12283
ALB	APOA1	1.12276
SDF4	CALR	1.12206
HMGB1	TLR2	1.12197
SDF2L1	CTSD	1.12195
HSPA13	HSP90B1	1.12153
PTN	P4HB	1.12132
CRTAP	P4HB	1.121
APP	ADIPOQ	1.12087
TNC	CD44	1.1202
ERP44	HSP90B1	1.11889
BSG	CD36	1.11836
HLA-DRA	CTSD	1.11745
LRP1	PPARA	1.11744
APOA1	ALB	1.11681
ITGB1	SEMA7A	1.11572
ITGB8	CD44	1.11562
APP	TAFA4	1.11527
MIF	MIF	1.11417
SDF2L1	P4HB	1.11402
TNC	ITGAV	1.11368
PPT1	HYOU1	1.11323
COL2A1	P4HB	1.11302
A2M	LGALS3	1.11294
APOE	APOA1	1.11206
S100A7	KRT1	1.11166
SDF2L1	HSP90B1	1.11152
NAXE	HYOU1	1.11152
CALR	S100A4	1.11129
C3	KRT1	1.11097
PON2	P4HB	1.11027
HSP90AA1	FCGR2A	1.11014
ITGB8	ITGAV	1.1091
ITGB1	IL1B	1.10869
CTSD	CD74	1.10861
DPP7	CTSD	1.10815
HMGB1	TLR4	1.10785
CALR	TGFB1	1.10779
ALDOA	S100A4	1.10727
HLA-DRA	HSP90B1	1.10703
ITPR3	ANXA1	1.10698
IGF2	CTSD	1.10674
APP	CCL26	1.1067
MYDGF	CALR	1.10644
CTSD	CD4	1.10554
ANXA5	LGALS3BP	1.10541
APOA1	PPARA	1.10522
UGGT1	CALR	1.10504
L1CAM	HYOU1	1.1044
MAG	ALDOA	1.10418
HSPA13	HYOU1	1.10343
APP	FPR2	1.10309
HYOU1	ANXA5	1.10287
APP	IGSF6	1.10238
TTR	ALB	1.10228
GSN	ALB	1.10132
LGALS1	HMGB1	1.10131
ERP44	HYOU1	1.10079
CRTAP	HYOU1	1.1004
IGF2R	ITGA3	1.10038
SDF2	CTSD	1.09928
MYDGF	ANXA1	1.09815
VCP	APOA1	1.09805
ITGB1	PLAUR	1.09755
A2M	B2M	1.09749
CALU	ITGB2	1.09689
NAXE	CALR	1.09679
APOE	APOB	1.09669
CALR	B2M	1.09639
ITGB1	ADAM12	1.09638
HSP90B1	TNFRSF1B	1.09562
APP	VEGFA	1.09554
KRT1	GSN	1.0952
LRP1	ITGB2	1.09432
MSN	VCAM1	1.09391
HDGF	KRT1	1.09388
SDF2L1	HYOU1	1.09342
LGALS3BP	LGALS3	1.09334
VCP	ANXA5	1.0933
LGALS3BP	S100A4	1.09279
CLU	PPARG	1.09271
ANXA2	THBS1	1.09269
HYOU1	PRDX4	1.09233
IGF2R	HMGB1	1.09222
HSP90AA1	VEGFA	1.09217
SAR1A	ANXA1	1.09152
SDF2	P4HB	1.09135
ALB	GSN	1.09082
TF	S100A8	1.09042
FN1	C5AR1	1.08971
PON2	HYOU1	1.08967
PCYOX1	CD44	1.08943
SDF2	HSP90B1	1.08885
HSPA13	CALR	1.08871
SMC3	ITGA3	1.08694
HMGB2	HMGB1	1.08631
BSG	ANXA5	1.08613
ERP44	CALR	1.08606
FN1	CTSL	1.08513
RPSA	MIF	1.08486
PRDX4	LGALS3BP	1.08451
HSP90AA1	FLT3	1.08443
PKM	PPT1	1.08354
SERPINA1	LGALS3BP	1.08342
PCYOX1	ITGAV	1.08291
VCP	PRDX4	1.08276
VCP	APOB	1.08268
PNP	ANXA5	1.08194
P3H1	ITGA3	1.0819
APOA1	CD36	1.08056
APOE	GSN	1.08013
KRT1	TF	1.08
GPX7	P4HB	1.07983
DPP7	HYOU1	1.07963
ALB	TNF	1.07916
HMGB1	PPT1	1.07906
SDF2L1	CALR	1.0787
S100A9	S100A8	1.07719
PKM	HLA-DRB1	1.07697
ITGB4	ITGA3	1.07687
FN1	ITGAM	1.07636
SERPINA1	S100A8	1.07565
ALB	TF	1.07563
ATP1B3	LGALS3BP	1.07538
PON2	CALR	1.07494
LAMC1	ITGAV	1.07492
HSP90B1	TLR2	1.07403
S100A8	TF	1.07352
IGF2R	CD36	1.07207
CXCR4	HMGB1	1.07141
LRP1	ITGB3	1.0711
SDF2	HYOU1	1.07075
S100A7	S100A8	1.0704
P4HB	S100A4	1.06976
ADAM23	ITGAV	1.0697
HMGB1	CXCR4	1.06944
APP	IL1RL1	1.06875
CD80	HSP90AA1	1.06743
TFRC	CD9	1.0673
PCYOX1	CTSD	1.0672
ESRRA	ITGA3	1.0671
PKM	APOE	1.06699
PPARG	CD36	1.06692
IGF2R	MIF	1.06595
ITGA6	LGALS3BP	1.06593
CD44	VIM	1.06558
LRP1	APOA1	1.0653
APP	MMP9	1.06465
BSG	ITGA6	1.06447
TF	ALB	1.06358
ESRRA	PPARA	1.06346
CALU	ANXA5	1.06311
CTSB	S100A8	1.06263
HMGB1	APOE	1.06251
CD44	CD74	1.0623
SPARC	VCAM1	1.06209
GPC4	S100A8	1.06153
SMC3	ITGB2	1.06018
HMGB2	MIF	1.06004
HSP90B1	TLR4	1.05992
SAR1A	KRT1	1.05878
PPT1	KRT1	1.05748
PKM	HLA-DRA	1.05674
SOD1	TNF	1.05657
SDF2	CALR	1.05603
P4HB	CXCR2	1.0557
ANXA1	CD4	1.05522
P4HB	B2M	1.05486
FN1	MMP9	1.054
P3H1	CD36	1.0536
APOA1	APOA1	1.05308
ANXA2	PPT1	1.05227
CTSD	AGT	1.05203
ERBB2	PTPRJ	1.05177
APOB	ITGB2	1.05165
RXRA	PPARA	1.05095
ITGB4	ITGB2	1.05011
APOB	CD36	1.05011
LRP1	APOB	1.04992
MIF	TNF	1.04922
LGALS1	ANXA5	1.04894
SERPINA1	ALB	1.04881
RPSA	PRDX4	1.04821
PKM	FLT1	1.04557
CXCR4	MIF	1.04514
CD9	LGALS3BP	1.04446
KRT1	HP	1.04437
GSN	ITGB3	1.04338
RXRB	PPARA	1.04333
NME1	MIF	1.04247
CALR	THBS1	1.04224
SERPINA1	ITGA3	1.04086
ALB	HP	1.04
PSAP	LGALS3BP	1.03917
RXRB	HMGB1	1.03882
PCYOX1	HYOU1	1.03867
TTR	APOA1	1.03854
CD47	ITGAV	1.03827
ALDOA	THBS1	1.03822
S100A8	HP	1.03789
APOA1	APOB	1.0377
GSN	APOA1	1.03758
RPSA	ITGA6	1.0371
HYOU1	S100A4	1.03705
SMC3	ITGB3	1.03695
CTSB	ALB	1.03579
TFRC	PPT1	1.03576
ANXA2	APOE	1.03573
GPC4	ALB	1.03469
CLU	PPT1	1.03401
ATP1B3	ITGA3	1.03282
TNFRSF1B	PPARA	1.0323
PKM	FER	1.03228
FN1	ITGAX	1.03212
LYZ	ANXA1	1.03192
ITGB1	EMILIN1	1.03164
UGGT1	LGALS3BP	1.03051
OGFR	ALDOA	1.03043
SOD1	LGALS3	1.03014
APOE	HP	1.0293
APOC3	KRT1	1.02876
S100A7	HMGB1	1.02745
ITGB4	ITGB3	1.02688
GPC4	ITGA3	1.02674
RXRA	CD36	1.02628
SOD1	TGFB1	1.02609
LGALS3	LGALS3BP	1.02483
ALPI	KRT1	1.02453
PKM	IL1B	1.02445
S100A8	S100A9	1.02422
CTSB	PPARA	1.0242
PPT1	LGALS3BP	1.02398
C1QBP	TNFRSF1B	1.0237
ITGA6	ITGA3	1.02337
ITGB1	VEGFA	1.02302
APOB	APOA1	1.02263
NAXE	LGALS3BP	1.02227
P3H1	ANXA5	1.02136
APOA1	GSN	1.02114
BSG	LGALS3	1.02086
PKM	MST1R	1.02029
HMGB1	IL1B	1.01997
ITGA6	PPARA	1.01973
TFRC	APOE	1.01922
IGHA1	KRT1	1.01911
HNRNPM	GSN	1.0181
ITGB4	ANXA5	1.01633
PPT1	S100A8	1.01621
S100A9	ITGB2	1.01563
NTM	CALR	1.0156
CTSD	PPT1	1.01549
L1CAM	LGALS3BP	1.01515
LGALS3BP	CD9	1.01485
HLA-A	ITGB2	1.01465
ITGB1	ITGAM	1.01449
FN1	C1QA	1.01446
ANXA2	FLT1	1.01431
HSPA13	LGALS3BP	1.01418
S100A9	CD36	1.01409
SERPINA1	CD36	1.01255
GPC1	ITGA3	1.01144
CRTAP	LGALS3BP	1.01115
P3H1	PRDX4	1.01083
APOA1	TNF	1.00948
CTSD	HLA-DRB1	1.00892
ANXA2	CTSB	1.00883
MIF	CXCR2	1.00818
C3	ITGB2	1.00816
VCP	CD4	1.00805
TLR2	HMGB1	1.00767
APOB	PRDX4	1.00734
APOB	APOB	1.00725
PLPP3	ITGAV	1.0068
TTR	GSN	1.00661
LGALS1	TF	1.00656
ANXA2	P2RX7	1.00653
TFRC	TNFSF13B	1.0062
APOA1	TF	1.00594
MIF	CD74	1.00588
ITGB4	APOB	1.00571
COL1A2	ITGA3	1.00567
FN1	CST3	1.00543
STOML2	PPARA	1.00478
SMC3	ITGA6	1.00475
ATP1B3	CD36	1.00452
HSP90B1	HLA-DRA	1.00432
HSP90AA1	HLA-DRB3	1.00419
PKM	MERTK	1.00372
A2M	PPT1	1.00292
P3H2	P4HB	1.00274
IL7R	APOA1	1.00206
CD9	ITGA3	1.0019
S100A7	MIF	1.00118
CD44	CD9	1.00072
S100B	ITGB2	1.00006
GPC4	ITGB2	0.99998
TF	APOA1	0.999844
PNP	CD74	0.999757
CTSD	APOE	0.998948
RXRA	APOA1	0.998804
ALDOA	PPT1	0.997797
ITGA6	ITGB2	0.996612
PSAP	ITGA3	0.996606
CD276	TFRC	0.995983
PPARG	TNF	0.99584
PKM	CSF1R	0.995426
ITGA6	CD36	0.995071
ITGB4	ITGA6	0.994679
CLU	HLA-DPA1	0.993843
CD44	PSEN1	0.993655
ITGB1	MMP9	0.992129
COPS3	PPARA	0.99206
TRPV4	ANXA1	0.992058
ANXA5	PRDX4	0.991777
TTR	TF	0.99141
PKM	GPI	0.991386
FN1	C1QC	0.990964
DPP7	LGALS3BP	0.990375
LAMB1	ITGA3	0.989344
CTSD	HLA-DRA	0.988693
GLG1	ANXA1	0.988642
LUM	ITGA3	0.987921
HSP90AA1	HBEGF	0.987622
TLR2	CD36	0.987526
YARS1	PPARA	0.987343
A2M	APOE	0.986371
SERPINA1	APOA1	0.985073
GPC1	ITGB2	0.984677
BGN	ITGA3	0.983945
LGALS1	LGALS3	0.983665
LGALS3BP	PPT1	0.983313
ALB	THBS1	0.983128
APOA1	LGALS3	0.983051
YARS1	HMGB1	0.982826
PPT1	ITGA3	0.981424
PRDX4	ANXA5	0.981418
ALDOA	APOE	0.981251
CXCR4	TNF	0.980188
C3	APOA1	0.979137
P3H1	TF	0.978985
COL1A2	ITGB2	0.978905
SOD1	PPARG	0.978809
CD44	MMP14	0.978771
LGALS3	PPARA	0.978625
SDF4	ITGB2	0.978215
HMGB1	CCL2	0.977978
COL1A2	CD36	0.977363
ERP44	ALB	0.976929
GPC4	ITGB3	0.976756
COL14A1	ITGA3	0.976076
CTSD	HLA-DPA1	0.975321
HSD17B12	APOB	0.975198
SAR1A	HMGB1	0.974571
NME3	PPARA	0.973864
SDF2	S100A8	0.973733
CD9	CD36	0.973598
RPSA	CD4	0.973502
ITGA6	ITGB3	0.973389
PPT1	HMGB1	0.973266
LRP2	ALB	0.973068
L1CAM	ITGA3	0.972587
RXRA	ITGA6	0.972398
CTSD	CTSB	0.972051
HSPA13	ITGA3	0.97162
CALU	S100A9	0.971434
PRDX5	ANXA5	0.97102
GPC4	APOA1	0.970958
PRDX4	PRDX4	0.970881
PRDX4	APOB	0.970795
HMGB1	TLR9	0.970454
APOA1	HP	0.970318
ITGB1	ITGAX	0.970242
IL7R	GSN	0.97013
PPARG	LGALS3	0.969412
S100A8	TLR4	0.96939
CD44	PPT1	0.969189
C1QBP	MMP14	0.968787
BCAN	ITGA3	0.968692
CRTAP	ITGA3	0.96859
ERBB2	FER	0.968569
APOE	AGT	0.968548
PSAP	CD36	0.968303
PTPRZ1	PPARA	0.967418
PPARG	TGFB1	0.965362
RXRB	ITGA6	0.964784
PTPRD	ANXA1	0.964306
ESRRA	TF	0.964186
LGALS1	CD4	0.963689
PTPRZ1	HMGB1	0.962901
LAMB1	ITGB2	0.962582
GPC1	ITGB3	0.961453
UGGT1	ITGB2	0.96119
LUM	ITGB2	0.961159
ERBB2	FCGR3A	0.960733
APOC3	ALB	0.960662
COL2A1	ITGA3	0.960609
A2M	CTSB	0.959474
C1QBP	PPT1	0.959205
APOE	ABCA1	0.95851
IL7R	TNF	0.958469
TLN1	ITGB3	0.958179
KLK6	PPARA	0.957803
BGN	ITGB2	0.957183
SOD1	AGT	0.956655
ALPI	ALB	0.956424
TF	TNF	0.956249
TTR	HP	0.955783
COL1A2	ITGB3	0.955681
GPC1	APOA1	0.955655
GPC4	APOB	0.955583
P3H1	S100A4	0.955541
RXRA	TNF	0.955208
GSN	HP	0.954824
ALDOA	CTSB	0.954354
LGALS3BP	CD14	0.954348
HLA-DRA	PPARA	0.953479
PPT1	CD36	0.953121
CUTA	PPARA	0.952715
TF	TF	0.952713
APOB	LGALS3	0.952602
CD9	ITGB3	0.951916
ADAM10	ITGA6	0.951721
ITGB4	LGALS3	0.951061
IGHA1	ALB	0.951012
P4HB	CXCR4	0.950671
APOE	SORL1	0.950472
PCYOX1	LGALS3BP	0.949425
COL14A1	ITGB2	0.949314
DPP7	ITGA3	0.947815
RXRB	TNF	0.947594
KRT1	PPT1	0.94708
NME1	TGFB1	0.947044
PPT1	MIF	0.946995
SDF2	ALB	0.946892
CALU	PPARG	0.946505
HSPA13	ITGB2	0.944858
ALPI	PPARA	0.944833
AIP	PPARA	0.944558
GPC4	ITGA6	0.944552
L1CAM	CD36	0.944284
A2M	IL1B	0.943825
HSPA13	CD36	0.943317
BSG	PTPRJ	0.942771
CALR	INHA	0.94227
ERP44	ITGB2	0.942217
BCAN	ITGB2	0.94193
S100A8	PPT1	0.940597
CRTAP	CD36	0.940287
GPC1	APOB	0.94028
SV2A	HSP90AA1	0.939406
LAMB1	ITGB3	0.939358
PNP	PTPRJ	0.938584
CXCR4	B2M	0.938309
SERPINA1	TF	0.937942
LUM	ITGB3	0.937936
TNC	ITGA3	0.937628
STOML2	PRDX4	0.937347
ERBB2	FCGR1A	0.937344
CXCR4	CD74	0.936847
TNFRSF1B	TNF	0.936565
ANXA5	S100A4	0.936491
CALR	HLA-G	0.935484
SDF2L1	ITGB2	0.934849
BGN	ITGB3	0.93396
COL2A1	ITGB2	0.933847
CXCR4	CD4	0.933784
DST	ITGA6	0.933494
ITGB8	ITGA3	0.93305
COL2A1	CD36	0.932305
APOE	PPT1	0.93201
CMTM5	PPARA	0.931394
LRP2	MIF	0.930688
KRT1	APOE	0.930534
CRP	TNF	0.929781
EPOR	TNF	0.929649
GPC1	ITGA6	0.929249
MYDGF	ANXA5	0.928822
ESRRA	HP	0.92856
SV2A	TFRC	0.928351
CALU	THBS1	0.928233
DST	GSN	0.927965
HYOU1	PPT1	0.927572
S100B	TNF	0.927445
ITGB1	TGFB3	0.927363
CLU	LYZ	0.927355
LGALS3	APOA1	0.926482
ALB	APOE	0.926162
TF	TGFB1	0.925771
HMGB1	ITGAM	0.925763
LRP1	THBS1	0.925667
APP	LY86	0.924874
NME1	S100A9	0.924687
S100A8	APOE	0.924051
TNFRSF1A	TNF	0.924031
ANXA7	LGALS3	0.923948
NAXE	APOA1	0.923923
A2M	CRP	0.923891
GPX7	PPARA	0.923777
THY1	ITGB2	0.923545
COL1A2	ITGA6	0.923477
APP	PRXL2A	0.922802
L1CAM	ITGB3	0.922602
HSP90B1	TLR9	0.92252
HMGB1	PLA2G2A	0.921764
PTPRZ1	ITGB3	0.921074
CD9	ITGA6	0.919711
HMGB1	AFP	0.919546
DPP7	CD36	0.919511
ANXA1	P2RX7	0.919425
NAXE	ANXA5	0.91917
BCAN	ITGB3	0.918706
KRT1	PPBP	0.91845
PPARG	PPARG	0.918077
VCP	PPT1	0.918002
IL7R	CXCR2	0.917426
HMGB2	PPARG	0.917325
TF	HP	0.917087
FN1	TGFBI	0.917072
UGGT1	PRDX4	0.916879
HSD17B12	TGFB1	0.916499
PRDX4	S100A4	0.915595
APOE	APOE	0.915464
SERPINA1	LGALS3	0.915049
TNFRSF21	PPARA	0.915045
CALR	CD93	0.914755
ALB	PPBP	0.914078
LGALS1	THBS1	0.914058
BGN	APOB	0.912786
MIF	PPT1	0.912762
TXLNA	CXCR2	0.912432
SDF2	ITGB2	0.91218
VCP	HLA-DRB1	0.911429
LGALS3	APOB	0.911108
TNC	ITGB2	0.910865
BSG	PPT1	0.910829
COL2A1	ITGB3	0.910623
ITPR3	GSN	0.910461
ALB	CCL5	0.910177
TF	CD4	0.909845
S100A7	LGALS3	0.909796
LRP2	APOA1	0.909333
NAXE	PRDX4	0.908634
ITGB1	MDK	0.908349
CRTAP	ANXA5	0.908054
MAG	ALB	0.908011
LAMB1	ITGA6	0.907153
PCYOX1	ITGA3	0.906865
ITGB8	ITGB2	0.906288
LUM	ITGA6	0.905731
APOE	PPBP	0.90338
SERPINA1	HP	0.902316
BGN	ITGA6	0.901755
LAMB1	GSN	0.901624
S100B	S100A4	0.900465
THY1	ITGB3	0.900322
ERBB2	HPSE	0.900266
HLA-A	B2M	0.900151
COL2A1	ANXA5	0.900072
A2M	PAEP	0.900064
APOA1	ABCA1	0.899524
ALB	CTSB	0.899265
GPI	MIF	0.899217
CD44	PLAUR	0.898953
LAMC1	ITGA3	0.898867
ITGB8	MIF	0.898621
A2M	RETN	0.89758
S100A8	CTSB	0.897155
S100B	TGFB1	0.896967
APOC3	APOA1	0.896927
A2M	LYZ	0.896257
MIF	APOE	0.896217
LRP1	MMP14	0.894829
LRP2	APOB	0.893958
COL14A1	ITGA6	0.893886
ERBB2	FCGR2A	0.893029
APOE	HLA-DPA1	0.891838
PRDX5	B2M	0.890297
S100A9	S100A9	0.890182
ESRRA	PPARG	0.889958
CLU	CTSL	0.889488
CLU	VEGFA	0.889248
SOD1	CCR5	0.888744
EPOR	CXCR2	0.888606
APOE	CTSB	0.888568
TNC	ITGB3	0.887642
SOD1	CCL5	0.887587
LGALS3BP	CD33	0.887286
IGHA1	APOA1	0.887277
CXCR4	TLR2	0.886641
HSP90B1	CTSL	0.886598
BCAN	ITGA6	0.886502
PPARG	ABCA1	0.885885
CTSB	CD74	0.885115
BGN	TNF	0.884565
ALB	IL1B	0.883616
S100A7	S100A9	0.883391
CD151	ITGA3	0.883355
ITGB8	ITGB3	0.883064
GPC1	TGFB1	0.881581
APOC3	APOB	0.881552
NME1	THBS1	0.881486
ITGB1	CSF2	0.881181
CMTM5	APOA1	0.879252
PCYOX1	CD36	0.878561
COL2A1	ITGA6	0.878419
CDH2	GSN	0.877996
PPARG	SORL1	0.877846
PNP	CD14	0.877678
RXRA	PPARG	0.877444
PON2	ITGA6	0.875669
IGF2	APOB	0.875252
DAG1	TNF	0.874812
PPARG	NR1H3	0.874321
ENG	TGFB1	0.872802
ITGB4	CD9	0.87257
HSPA13	TNF	0.872241
PTPRZ1	TNF	0.87168
APOB	TLR4	0.871367
RARA	TGFB1	0.87077
ENPP6	PPARA	0.870698
CTSD	CCL20	0.870287
SERPINI1	PPARA	0.869871
RXRB	PPARG	0.86983
CTSD	CCL4	0.869594
LRP1	APOE	0.868701
C1QBP	GPI	0.867052
PNP	AGTR1	0.865414
APOC3	GSN	0.864992
TNFRSF1B	TNFRSF1B	0.864601
IGF2R	PPT1	0.86454
ERBB2	EREG	0.864289
GRM3	TNF	0.863541
LAMB1	LGALS3	0.863535
ESRRA	TLR4	0.860058
LAMB1	TGFB1	0.859486
SDF2L1	TF	0.858696
HMGB2	PPT1	0.858633
ANXA1	LYZ	0.858508
CLU	MMP9	0.858357
LUM	TGFB1	0.858063
BCHE	PPARA	0.857857
CD276	CD44	0.857328
APOA1	APOE	0.856478
LGALS3	LGALS3	0.856458
TNC	ITGA6	0.855437
RXRA	AGT	0.85529
ITGB1	TGFBI	0.855198
ITGB1	CSF2RA	0.854176
BGN	TGFB1	0.854087
NAXE	S100A4	0.853347
CALU	APCS	0.852216
TNFRSF1A	TNFRSF1B	0.852067
ANXA1	DYSF	0.851673
ITGB8	ITGA6	0.85086
CD276	ITGAV	0.850809
PKM	HLA-DRB3	0.850785
HLA-DRB1	CD74	0.850751
ESRRA	SORL1	0.849727
PTPRC	CD4	0.848161
IGF2R	APOE	0.847995
HLA-DRB1	CD4	0.847688
JAM3	ITGB2	0.84693
LUM	B2M	0.846662
TNFRSF1A	PPARG	0.846267
P3H1	PPT1	0.846064
RXRA	ABCA1	0.845253
PTPRZ1	LGALS3	0.845251
APOA1	PPBP	0.844394
ADAM23	ITGB3	0.843663
RNASE1	PPARA	0.843628
IGF2	TF	0.843496
ADAM22	PRDX4	0.8431
SORT1	HP	0.842987
APOD	APOA1	0.842732
HMGB2	APOE	0.842087
TTR	APOE	0.841944
ALB	CCL2	0.841627
GSN	APOE	0.840985
PTN	TGFB1	0.839049
LGALS3BP	CTSL	0.838786
RXRB	ABCA1	0.837639
HLA-A	CD9	0.83711
ANXA1	FPR1	0.835865
CDH2	TGFB1	0.835858
LGALS1	FLT1	0.835672
GNAI2	CXCR2	0.835651
S100A9	TLR4	0.835353
CD276	CTSD	0.835093
TRAC	B2M	0.834557
CXCR4	CXCR4	0.834118
CTHRC1	PPARA	0.833925
RXRA	NR1H3	0.833689
GRM3	TGFB1	0.833063
GPC4	THBS1	0.831327
COL2A1	TGFB1	0.830751
TRAC	CD4	0.830032
TTR	PPBP	0.829859
ADAM10	CD9	0.829611
SLC9A3R1	GSN	0.829525
ATP1B3	PTPRJ	0.828928
GSN	PPBP	0.8289
ITGA6	THBS1	0.827959
ANXA1	FPR2	0.827954
A2M	MMP9	0.827259
RXRB	NR1H3	0.826074
APOB	APOE	0.826029
FGF1	CXCR2	0.825519
EPOR	PTPRJ	0.825135
FGF1	B2M	0.824682
TLR2	TLR2	0.822902
VASP	CXCR2	0.822268
PNP	CXCL14	0.82111
MIF	GPI	0.820609
TNFRSF21	TNF	0.819307
ITGA6	CD9	0.819075
CLU	C1QA	0.818813
LAMC1	ITGA6	0.816677
IGF2	TGFB1	0.816553
CD44	ITGAM	0.815893
LRP1	PLAUR	0.815011
HLA-DRA	CD74	0.814399
APOC3	HP	0.81417
NLGN1	PPARA	0.814125
HMGB1	LY96	0.813948
ATP1B1	S100A9	0.812656
CXCR4	CCR5	0.812359
CD47	ITGB3	0.812232
C3	CD81	0.811994
HLA-DRA	CD4	0.811337
CXCR4	CCL5	0.811202
DBNL	CD4	0.806756
CD276	HYOU1	0.806569
IGF2	CXCR2	0.805988
APOA1	LBP	0.805896
LGALS3	PPARG	0.805123
HSPA4	TLR4	0.805028
SERPINA1	PPT1	0.805022
ITGB8	TGFB1	0.803192
MFAP1	CD4	0.802883
LGMN	CD74	0.802791
KRT1	CTSL	0.802553
MIF	IL4I1	0.802468
HRAS	TLR2	0.801367
CD151	ITGA6	0.801165
PPARG	IL1B	0.800293
MDK	ITGA6	0.799976
SMC3	FER	0.799844
S100A7	PPT1	0.799769
SLC1A3	LGALS3	0.799341
ESRRA	ADAM9	0.798626
ALB	CTSL	0.798181
YARS1	TLR2	0.798057
ATP1B3	PPT1	0.796986
PRDX5	PPT1	0.795721
HMGB1	TLR1	0.795491
CLU	C1QC	0.79532
IGF2R	PLAUR	0.794304
HLA-DRB1	AGT	0.794175
S100A8	IL1A	0.793632
CD44	MMP9	0.793531
IL7R	PPBP	0.793383
LRP1	PF4	0.791501
CTSD	CST3	0.791267
BGN	TLR2	0.791018
HLA-DRB1	PTPRJ	0.789579
HLA-DRB1	CD9	0.789173
BGN	THBS1	0.78853
APOE	CTSL	0.787483
CTSB	HLA-DRB1	0.785428
ANXA7	CD14	0.784956
IL7R	CSF2RB	0.784702
PTPRD	APOB	0.784353
S100A7	APOE	0.783223
CTSD	HLA-DRB3	0.782739
PLPP3	ITGB3	0.780762
ERBB2	LPAR6	0.780457
RARA	NR1H3	0.779728
TXLNA	CSF2RB	0.779708
COL1A2	MMP14	0.779413
CUTA	PPARG	0.779212
ESRRA	SEMA7A	0.779203
RXRB	ADAM9	0.778498
LGALS3	PTPRJ	0.778373
SPARC	TGFB1	0.778103
HSPA1A	TLR4	0.777588
BGN	TLR4	0.776902
TRAC	AGT	0.776519
ENG	MMP14	0.776406
IL7R	IL3RA	0.776255
TXLNA	AGTR1	0.775791
CTSB	APOE	0.775455
SOD1	VEGFA	0.77535
ALCAM	LGALS3	0.775348
LPAR1	LGALS3	0.774396
GPC4	APOE	0.774361
NPTN	LGALS3	0.772557
HSD17B12	FLT1	0.772555
TRAC	PTPRJ	0.771922
CD44	ITGAX	0.771645
TXLNA	IL3RA	0.771262
TNFRSF1B	CD14	0.771144
RXRA	PPARD	0.770982
ERBB2	HBEGF	0.77051
ANXA7	CTSB	0.770479
TLR2	CXCR4	0.770379
LRP2	THBS1	0.769702
S100A9	FLT1	0.768595
PNP	CLEC5A	0.768527
MIF	VEGFA	0.767995
CTSD	HLA-DQA1	0.767375
APOE	LRP5	0.76654
CDH2	AGT	0.766418
HLA-A	HLA-DPA1	0.765402
CTSB	HLA-DRA	0.765201
COL2A1	THBS1	0.765194
EPOR	CD14	0.764228
GRM3	AGT	0.763623
RXRB	PPARD	0.763368
LAMB1	MMP14	0.76309
IL7R	IL1B	0.762922
CDH2	PTPRJ	0.761822
LUM	MMP14	0.761668
NME1	NPR2	0.761244
PSAP	PPT1	0.76077
APOC3	TLR2	0.759784
CD9	HLA-DRB1	0.759493
GPC1	APOE	0.759058
CXCR4	CXCL14	0.7582
HLA-DRA	AGT	0.757823
CRP	APCS	0.757728
EPOR	CSF2RB	0.755882
ITGA6	ADAM9	0.754899
SLC1A3	TNFRSF1B	0.753806
HLA-DRA	PTPRJ	0.753227
CTSB	HLA-DPA1	0.751829
PTPRC	HLA-DRB1	0.751536
HSD17B12	IL1B	0.75143
ATP1B3	P2RX7	0.751244
PNP	EREG	0.751102
HLA-DRB1	HLA-DRB1	0.751063
TLR2	CD14	0.751029
CXCR4	PF4	0.749987
CRP	FCGR2B	0.74958
TFRC	CSF2	0.749159
ALCAM	S100A9	0.748942
NME1	GPI	0.748913
TFRC	IL4	0.74884
C3	GC	0.748784
CTSB	CTSB	0.748559
PTPRC	CXCR4	0.748495
HSP90B1	TLR1	0.747557
EPOR	IL3RA	0.747435
HLA-A	LILRB2	0.746693
NCSTN	PSEN1	0.746048
LIN7C	ABCA1	0.744527
SOD1	MMP9	0.74446
C1QBP	C1QA	0.744004
CXCR4	CCL2	0.742652
PNP	EMILIN2	0.741588
NME1	RORA	0.741142
C3	IL1B	0.739994
PPARG	ADIPOQ	0.739948
HLA-A	HLA-G	0.739244
PRDX4	LBP	0.73899
HLA-A	LILRB1	0.737843
GPC1	FLT1	0.737637
CSTB	TGFB1	0.736917
L1CAM	PPT1	0.736751
S100B	S100B	0.736391
APOB	OLR1	0.736204
CALR	CD1D	0.734682
CRP	IL1B	0.734234
EPOR	IL1B	0.734102
TRAC	HLA-DRB1	0.733407
CRTAP	PPT1	0.732755
A2M	IL10	0.732723
LRP1	ITGAM	0.731951
S100B	IL1B	0.731898
KRT1	C1QA	0.731878
PTPRC	HLA-DRA	0.731309
PNP	MMP9	0.730985
HMGB1	CD163	0.730841
EPOR	MST1R	0.729947
PPT1	APOE	0.729043
APOA1	CTSL	0.728497
TNFRSF1A	IL1B	0.728483
IL7R	IL4R	0.727056
PPARG	EMILIN1	0.72324
KRT1	CST3	0.722853
ATP1B1	HLA-DRB1	0.722461
TXLNA	IL4R	0.722062
NME2	NPR2	0.721985
ANXA7	GPI	0.721768
CD44	HBEGF	0.719869
BGN	CD14	0.719145
ALB	CST3	0.718481
LGALS1	EREG	0.718097
PTPRC	HLA-DPA1	0.717938
IL7R	IL17RA	0.717679
HLA-DRB1	HLA-DPA1	0.717465
A2M	TIMP1	0.717392
CD276	LGALS3BP	0.717319
HRAS	AGTR1	0.71723
A2M	IL4	0.715993
HLA-DRA	HLA-DRB1	0.714712
PPARG	VEGFA	0.714618
CXCR4	CCL18	0.714331
CXCR4	CCL22	0.714331
CRP	CRP	0.7143
HLA-DRB1	CTSB	0.714194
PPARG	CCL20	0.714179
TTR	CTSL	0.713962
TRAC	HLA-DRA	0.71318
GSN	CTSL	0.713003
LRP2	APOE	0.712736
TXLNA	IL17RA	0.712685
SPARC	THBS1	0.712546
DPP7	PPT1	0.711979
HLA-A	LILRB3	0.711134
CRP	FCGR1A	0.71084
DBNL	HLA-DRB1	0.710131
CXCR4	CCL26	0.710123
HSP90B1	TLR8	0.710082
LRP1	MMP9	0.709589
HSD17B12	CCL2	0.709441
GNAI2	CCR5	0.708864
KRT1	C1QC	0.708385
S100A1	TLR4	0.708263
APOE	CST3	0.707783
ITGB8	MMP14	0.706796
CXCR4	CXCL10	0.705854
MAG	THBS1	0.704646
LGMN	HLA-DRB1	0.703103
ATP1B1	HLA-DRA	0.702234
PPARG	PLA2G2A	0.702089
NME2	RORA	0.701883
APOC3	APOE	0.70033
TRAC	HLA-DPA1	0.699808
RXRA	ADIPOQ	0.699316
PTPRC	FCGR3A	0.699014
CXCR4	VEGFA	0.698965
CXCR4	CCL20	0.698526
EPOR	IL4R	0.698236
DAG1	HLA-DPA1	0.698184
CXCR4	CCL4	0.697833
SMC3	ITGAM	0.697808
NME1	VEGFA	0.696299
NME2	LYZ	0.695147
HLA-DRA	HLA-DRA	0.694485
NPTN	PTPRJ	0.694472
HSP90B1	TLR7	0.693617
P4HB	CD1D	0.693152
CRP	CCL2	0.692244
TLR2	CLEC7A	0.690992
PSAP	PLAUR	0.690534
A2M	TGFBI	0.690329
PTK7	NR1H3	0.690182
S100B	CCL2	0.689909
DBNL	HLA-DRA	0.689903
APOB	ITGAM	0.689279
FGF1	AGTR1	0.688878
EPOR	IL17RA	0.688859
APOC3	PPBP	0.688246
CRP	RETN	0.687989
ITGB4	ITGAM	0.687738
CRP	OLR1	0.686955
ESRRA	VEGFA	0.686499
ESRRA	CCL20	0.68606
CTSB	TLR9	0.683396
ATP1B1	P2RX7	0.683292
LGMN	HLA-DRA	0.682876
NME3	LILRB2	0.682789
COL1A2	CD93	0.682772
CD44	IL4	0.682265
LRP2	GC	0.67898
CDH2	FER	0.67862
HLA-DRA	CTSB	0.677843
CUTA	CTSB	0.677078
S100A8	LY96	0.675486
TF	CTSL	0.675266
IL7R	IL1A	0.675049
CD276	ITGA3	0.674759
PPT1	PLA2G10	0.674484
RXRA	CTSL	0.674226
RXRA	VEGFA	0.673986
TRAC	HLA-G	0.67365
CRIP2	PPT1	0.672902
IGF2	FLT1	0.672609
MIF	TGFB3	0.672339
LGALS3BP	SIGLEC7	0.672132
ESRRA	AFP	0.671753
GPC4	HPSE	0.671344
PCYOX1	PPT1	0.671029
FGF1	FCGR3A	0.67101
LRP1	C1QA	0.670045
TREM2	APOE	0.669921
LRPAP1	SORL1	0.669917
C3	C5AR2	0.669845
LGMN	HLA-DPA1	0.669505
IGF2	AGTR1	0.669347
FAM3C	LAMP1	0.668708
GRM3	IL1B	0.667994
GRM3	INHA	0.66754
CD44	SRGN	0.667302
CD47	THBS1	0.666802
CRP	FCGR2A	0.666525
ESRRA	LRP5	0.665796
HSD17B12	VEGFA	0.665754
COL2A1	IL1B	0.665682
MDK	SORL1	0.664792
ESRRA	EPHA7	0.662903
A2M	AZU1	0.662776
NME3	NPR2	0.661849
PTGDS	CTSB	0.660078
SDF2	CTSB	0.659664
S100A9	IL1A	0.659596
APOE	TREM2	0.658668
CD47	PTPRJ	0.658324
CD47	CD9	0.657918
APOA1	C1QA	0.657823
ALB	CSF2	0.656103
GPC1	HPSE	0.65604
CD99	CD81	0.655968
PTPRC	PAEP	0.655257
ADAM10	TSPAN33	0.655135
C3	C3AR1	0.654394
SMC3	ITGAX	0.65356
HLA-A	LILRB4	0.653434
S100B	CXCL10	0.653111
IGF2	IL1B	0.651484
HRAS	TLR9	0.649853
CTSZ	AGT	0.64978
SEMA7A	SEMA7A	0.648917
APOA1	CST3	0.648798
FGF1	FCGR1A	0.647621
PNP	MDK	0.647205
CTSB	CCL20	0.646795
LRP1	C1QC	0.646552
CD276	CD36	0.646456
CLCA1	AGT	0.64631
EPOR	IL1A	0.646228
C3	ITGAM	0.645789
RARA	HPSE	0.645229
SLC9A3R1	CSF2RB	0.644098
UGGT1	TLR9	0.643512
ITGB4	ITGAX	0.64349
TTR	C1QA	0.643288
NIT2	PPT1	0.640943
HSPA13	IL4R	0.640827
ALB	SRGN	0.64082
ITGA6	IL1A	0.640574
NOTCH1	CPVL	0.637863
GPC4	ITGAM	0.63761
DLG1	CYSLTR2	0.635413
HSD17B12	MMP9	0.634864
IL7R	IL10RA	0.634765
APOA1	C1QC	0.634329
TTR	CST3	0.634263
ESRRA	CFP	0.634253
ITGA6	ITGAM	0.634243
GSN	CST3	0.633304
LINGO1	CCR5	0.63221
GPC1	VEGFA	0.630836
CDH13	FER	0.630284
TXLNA	IL10RA	0.629771
ADAM10	EPHA7	0.629713
TREM2	FCGR3A	0.627371
LRP1	MDK	0.62581
AIP	CLEC7A	0.623363
GPC1	ITGAM	0.622307
CNTNAP1	RTN4	0.621517
CUTA	RORA	0.620597
TTR	C1QC	0.619794
LGALS3	FCGR2A	0.619631
GPC1	PLA2G2A	0.618308
EPHA4	HLA-DPA1	0.618137
NGFR	RTN4	0.618108
COL1A2	ITGAM	0.616535
PSAP	CTSL	0.616243
FGF1	TYROBP	0.613398
HLA-DRB1	CTSL	0.61311
GNAI2	FPR1	0.610935
ALCAM	S100B	0.610723
IGF2	CCL2	0.609494
IGF2	PAEP	0.607723
EPOR	IL10RA	0.605945
GPI	GPI	0.605657
TREM2	FCGR1A	0.603981
FGF1	FCGR2A	0.603306
C3	CFP	0.602073
C3	ITGAX	0.601542
LGMN	TLR9	0.601072
PCYOX1	PLAUR	0.600793
LINGO1	RTN4	0.600411
GNAI2	C5AR1	0.600287
LAMB1	ITGAM	0.600212
LRP1	TIMP1	0.599722
LUM	ITGAM	0.59879
BGN	ITGAM	0.594814
CD80	CXCR2	0.594726
COL1A2	MMP9	0.594174
PNP	TGFBI	0.594054
CD80	B2M	0.593889
GPC4	ITGAX	0.593362
LGALS3	ITGAM	0.593135
PTPRZ1	VEGFA	0.590457
ITGA6	ITGAX	0.589995
CD80	CD4	0.589365
PNP	BST1	0.589209
RARA	MMP9	0.589135
PPT1	PLA2G2A	0.588293
QDPR	DYSF	0.587985
[truncated: 193 more rows]

## Sheet: ST 24
Supplementary Table 24. Individual overall PageRank based scores of the contact protein pairs in the oligodendrocyte-T-cell network
Oligodendrocyte Protein	T-cell Protein	Overall Score
FN1	EGFR	1.99477
FN1	APP	1.94937
FN1	HSP90AA1	1.92333
FN1	FN1	1.91379
FN1	ITGB1	1.90054
FN1	PKM	1.8716
FN1	TFRC	1.85585
FN1	ANXA2	1.83647
APP	EGFR	1.82523
FN1	ALDOA	1.81225
FN1	CLU	1.81128
FN1	C1QBP	1.81119
ITGB1	EGFR	1.7995
FN1	VCP	1.78928
APP	APP	1.77983
FN1	CTSD	1.77195
FN1	CD44	1.7694
FN1	LGALS3BP	1.75708
APP	HSP90AA1	1.75379
FN1	ANXA1	1.7527
FN1	AP2M1	1.74677
APP	FN1	1.74426
FN1	HMGB1	1.74233
FN1	HNRNPM	1.74108
FN1	KRT1	1.73948
FN1	ITGAV	1.73792
HSP90AA1	EGFR	1.73711
FN1	SLC1A5	1.73456
FN1	ITGA4	1.73321
FN1	ALB	1.72911
ITGB1	HSP90AA1	1.72805
FN1	RPSA	1.72465
FN1	IGF2R	1.72406
FN1	SMC3	1.72359
ITGB1	FN1	1.71852
FN1	ITGA5	1.71036
FN1	P3H1	1.7065
ITGB1	ITGB1	1.70527
APP	PKM	1.70206
FN1	SOD1	1.70015
HSP90AA1	APP	1.69171
FN1	MIF	1.69032
APP	TFRC	1.68631
FN1	HLA-B	1.68552
FN1	ITGA3	1.68465
FN1	HSPG2	1.68465
FN1	ITGA2	1.68142
ITGB1	PKM	1.67632
FN1	LGALS1	1.66954
APP	ANXA2	1.66693
FN1	GSN	1.66682
FN1	ITGB2	1.66632
FN1	HMGB2	1.66573
HSP90AA1	HSP90AA1	1.66567
FN1	ITGB5	1.66305
FN1	DCD	1.66111
FN1	COL1A1	1.66099
ITGB1	TFRC	1.66058
FN1	APOA1	1.65859
FN1	APOE	1.65808
HSP90AA1	FN1	1.65613
FN1	AHSG	1.65324
FN1	CD36	1.65274
FN1	SERPINA1	1.65204
FN1	SDF2L1	1.65158
FN1	TTR	1.6465
HSP90AA1	ITGB1	1.64288
APP	CLU	1.64174
ITGB1	ANXA2	1.6412
FN1	LAMA5	1.63609
FN1	TF	1.63158
FN1	RUNX1	1.63082
FN1	ITGB3	1.62493
FN1	COL1A2	1.62069
FN1	LGALS3	1.61717
ITGB1	HSP90B1	1.61701
ITGB1	ALDOA	1.61698
ITGB1	CLU	1.61601
ITGB1	C1QBP	1.61592
FN1	TGFB1	1.61399
HSP90AA1	PKM	1.61393
APP	P4HB	1.6131
FN1	ITGA6	1.61262
FN1	COL4A2	1.61233
FN1	ITGAL	1.61231
FN1	THBS1	1.61057
FN1	VTN	1.60956
FN1	HLA-C	1.60545
FN1	SAR1A	1.60387
APP	CTSD	1.60241
ITGB1	BSG	1.60201
FN1	ERBIN	1.60018
FN1	FBN1	1.59999
FN1	HPX	1.59938
FN1	C3	1.59928
HSP90AA1	TFRC	1.59819
ITGB1	VCP	1.594
FN1	ITGAM	1.59322
FN1	PLG	1.59308
FN1	HP	1.59238
APP	CALR	1.59138
FN1	ITGA1	1.59062
FN1	COL6A1	1.59021
FN1	PRSS3	1.58877
FN1	FGB	1.58826
ITGB1	HYOU1	1.58772
ITGB1	P4HB	1.58736
CLU	EGFR	1.58613
FN1	APOA4	1.58502
APP	A2M	1.5841
FN1	IGHA1	1.58257
PKM	EGFR	1.5812
HSP90AA1	ANXA2	1.57881
FN1	LAMA1	1.57791
FN1	RYR2	1.57771
FN1	COL6A2	1.57711
ITGB1	CTSD	1.57667
FN1	RYR1	1.57663
FN1	LAMB1	1.57585
TFRC	EGFR	1.57522
ITGB1	CD44	1.57413
FN1	YARS1	1.5735
FN1	FBLN1	1.57202
FN1	FGA	1.57092
FN1	COL18A1	1.5669
ITGB1	CALR	1.56564
FN1	LOX	1.56505
FN1	LAMB2	1.56475
ANXA2	EGFR	1.56389
ITGB1	LGALS3BP	1.56181
CD44	EGFR	1.56041
FN1	C4A	1.56032
APP	ALB	1.55957
FN1	VCAN	1.55894
FN1	LUM	1.55845
ITGB1	A2M	1.55837
ITGB1	ANXA1	1.55743
FN1	APOA2	1.55654
FN1	DCN	1.55652
FN1	KLK3	1.5563
APP	RPSA	1.55511
FN1	COL2A1	1.55473
HSP90AA1	HSP90B1	1.55462
HSP90AA1	ALDOA	1.55459
FN1	CFH	1.55434
HSP90AA1	CLU	1.55362
HSP90AA1	C1QBP	1.55353
FN1	CTSL	1.55205
FN1	BGN	1.55183
ITGB1	AP2M1	1.5515
FN1	ITGB7	1.55057
FN1	COL16A1	1.54945
FN1	IGHM	1.54804
ITGB1	HMGB1	1.54705
FN1	F2	1.54586
FN1	C1QA	1.54452
ITGB1	KRT1	1.54421
FN1	CP	1.54311
FN1	CTSG	1.54271
ITGB1	ITGAV	1.54265
CLU	APP	1.54073
HSP90AA1	BSG	1.53962
FN1	APOC1	1.53866
ITGB1	ITGA4	1.53794
APP	SDF4	1.53767
FN1	TNC	1.53747
KRT1	EGFR	1.53626
PKM	APP	1.5358
FN1	PPBP	1.53554
FN1	SPARC	1.53532
ITGB1	ALB	1.53383
FN1	APOC3	1.53375
FN1	CST3	1.53255
FN1	APCS	1.5325
HSP90AA1	VCP	1.53161
FN1	PLAUR	1.53138
APP	SOD1	1.53062
TFRC	APP	1.52982
FN1	ITGB6	1.52964
FN1	LAMA3	1.52911
ITGB1	IGF2R	1.52878
APP	S100A8	1.52834
ITGB1	SMC3	1.52831
FN1	SPP1	1.52793
ITGB1	CUL5	1.52724
HSP90AA1	HYOU1	1.52533
HSP90AA1	P4HB	1.52498
FN1	AMBP	1.5221
FN1	C1QC	1.5219
FN1	FGG	1.5216
ITGB1	CALU	1.52054
FN1	FBN3	1.5199
FN1	ITIH2	1.51879
ANXA2	APP	1.51849
FN1	COMP	1.51733
FN1	ADAMTS4	1.51607
FN1	C6	1.51601
APP	HSPG2	1.51512
ITGB1	ITGA5	1.51509
CLU	HSP90AA1	1.51468
HSP90AA1	CTSD	1.51429
FN1	CFB	1.51413
FN1	ECM1	1.51339
FN1	COL12A1	1.51298
HSP90B1	EGFR	1.51206
HSP90AA1	CD44	1.51174
FN1	NT5E	1.51133
ITGB1	P3H1	1.51123
PKM	HSP90AA1	1.50976
FN1	SERPING1	1.50888
FN1	C4BPA	1.50884
CALR	EGFR	1.5072
FN1	COL6A3	1.50712
CLU	FN1	1.50515
TFRC	HSP90AA1	1.50378
HSP90AA1	CALR	1.50325
FN1	APOC2	1.50261
ITGB1	S100A8	1.5026
PKM	FN1	1.50022
HSP90AA1	LGALS3BP	1.49942
APP	ANXA5	1.49922
ITGB1	ATP1B3	1.49888
APP	GSN	1.49728
FN1	SERPINA4	1.49708
APP	SNCA	1.49663
APP	HMGB2	1.49619
FN1	LACRT	1.49559
FN1	LTBP1	1.49547
ITGB1	MIF	1.49505
HSP90AA1	ANXA1	1.49504
FN1	ITIH1	1.49498
TFRC	FN1	1.49425
ANXA2	HSP90AA1	1.49244
CLU	ITGB1	1.4919
FN1	ITIH4	1.49053
FN1	PF4V1	1.48942
ITGB1	ITGA3	1.48938
ITGB1	HSPG2	1.48938
HSP90AA1	AP2M1	1.48911
APP	APOA1	1.48905
CD44	HSP90AA1	1.48897
APP	APOE	1.48854
APP	STOML2	1.48804
ERBB2	EGFR	1.48744
PKM	ITGB1	1.48697
FN1	C1QB	1.48617
ITGB1	ITGA2	1.48615
FN1	PRELP	1.48491
HSP90AA1	HMGB1	1.48467
FN1	HRG	1.4843
ITGB1	PNP	1.48413
HSP90AA1	HNRNPM	1.48342
APP	CD36	1.4832
ANXA2	FN1	1.48291
APP	SDF2L1	1.48204
HSP90AA1	KRT1	1.48182
TFRC	ITGB1	1.48099
FN1	SERPIND1	1.48094
HSP90AA1	ITGAV	1.48026
CD44	FN1	1.47943
FN1	PTPRCAP	1.47894
APP	TTR	1.47697
HSP90AA1	SLC1A5	1.4769
FN1	MATN2	1.47667
HSP90AA1	ITGA4	1.47555
FN1	ITGAE	1.47507
APP	TNF	1.47442
ITGB1	LGALS1	1.47426
ITGB1	ANXA5	1.47348
HSP90AA1	ALB	1.47144
ITGB1	ITGB2	1.47105
ANXA1	EGFR	1.47075
ITGB1	HMGB2	1.47046
ANXA2	ITGB1	1.46966
ITGB1	ITGB5	1.46778
SMC3	EGFR	1.46735
HSP90AA1	RPSA	1.46699
CD44	ITGB1	1.46618
ITGB1	COL1A1	1.46572
APP	PRDX5	1.465
HSP90AA1	CUL5	1.46485
KRT1	HSP90AA1	1.46481
ITGB1	NME1	1.46443
ALDOA	EGFR	1.46387
CLU	PKM	1.46295
ITGB1	APOE	1.4628
FN1	DPP4	1.46204
P4HB	EGFR	1.46191
CALR	APP	1.4618
FN1	LRG1	1.46103
APP	LRP1	1.46035
FN1	SAA4	1.45996
ITGB1	PSAP	1.45974
HSP90AA1	CALU	1.45815
PKM	PKM	1.45802
ITGB1	AHSG	1.45796
ITGB1	CD36	1.45746
ITGB1	SERPINA1	1.45677
HYOU1	EGFR	1.45578
KRT1	FN1	1.45528
FN1	SERPINF2	1.4552
ITGB1	PPT1	1.45498
A2M	APP	1.45259
TFRC	PKM	1.45205
APP	COL1A2	1.45115
FN1	C1S	1.44956
HSP90AA1	SDF4	1.44954
HSP90AA1	P3H1	1.44884
APP	LGALS3	1.44763
CLU	TFRC	1.44721
APP	NOTCH1	1.44659
APP	TXLNA	1.44616
APP	CD74	1.44498
APP	TGFB1	1.44446
ALB	APP	1.44329
CTSD	APP	1.44324
APP	ITGA6	1.44308
APP	COL4A2	1.44279
APP	AMOT	1.44274
HSP90AA1	SOD1	1.44249
PKM	TFRC	1.44228
KRT1	ITGB1	1.44203
APP	THBS1	1.44104
ITGB1	LAMA5	1.44082
ANXA2	PKM	1.44071
HSP90B1	HSP90AA1	1.44062
HSP90AA1	S100A8	1.44022
APP	VTN	1.44002
ITGB1	PRDX5	1.43926
CD44	PKM	1.43723
APP	TGFBR2	1.4372
APP	HDGF	1.43702
HSP90AA1	ATP1B3	1.43649
TFRC	TFRC	1.4363
CALR	HSP90AA1	1.43576
APP	SAR1A	1.43433
APP	AIMP1	1.43329
HSP90AA1	MIF	1.43266
HSP90AA1	CFTR	1.43195
APP	ADAM10	1.43075
ITGB1	ITGB3	1.42965
ITGB1	S100A7	1.42941
CLU	ANXA2	1.42783
FN1	TGFBI	1.42672
GSN	EGFR	1.42671
FN1	C9	1.42667
ITGB1	COL1A2	1.42541
BSG	HSP90AA1	1.42523
APOA1	APP	1.42519
ANXA2	TFRC	1.42497
HSP90AA1	ITGA2	1.42376
PKM	ANXA2	1.4229
ITGB1	LGALS3	1.42189
HSP90AA1	PNP	1.42174
CD44	TFRC	1.42149
APP	TNFRSF14	1.42141
ITGB1	HSPA13	1.42112
APP	LPL	1.42051
HSP90AA1	TRAF2	1.41926
APP	PRSS3	1.41923
ITGB1	TGFB1	1.41872
HSP90B1	ITGB1	1.41783
ITGB1	ITGA6	1.41734
ALB	HSP90AA1	1.41725
CTSD	HSP90AA1	1.4172
ITGB1	COL4A2	1.41705
ITGB1	ITGAL	1.41704
TFRC	ANXA2	1.41692
P4HB	APP	1.41651
ERBB2	HSP90AA1	1.41599
ITGB1	THBS1	1.4153
ITGB4	EGFR	1.41461
ITGB1	VTN	1.41428
APP	SORL1	1.41416
APP	RXRA	1.41385
C1QBP	HSP90AA1	1.41331
APP	CTSB	1.41321
APP	EBP	1.41316
KRT1	PKM	1.41308
CALR	ITGB1	1.41297
PNP	EGFR	1.4129
APP	VAC14	1.41225
ITGB1	MYDGF	1.41216
ITGB1	GUSB	1.41198
HSP90AA1	LGALS1	1.41187
ITGB1	TGFBR2	1.41147
HSP90AA1	ANXA5	1.41109
ITGB1	PCYOX1	1.41067
ITGB1	M6PR	1.40992
ITGB1	SAR1A	1.4086
HSP90AA1	SNCA	1.40851
APP	LAMA1	1.40837
ALB	FN1	1.40771
CTSD	FN1	1.40766
ITGB1	ADAM10	1.40502
HSP90AA1	PRDX4	1.40485
ITGB1	FBN1	1.40472
C1QBP	FN1	1.40378
A2M	ITGB1	1.40376
CLU	HSP90B1	1.40364
CLU	ALDOA	1.40361
HSP90AA1	DCD	1.40345
ITGB1	FOLR1	1.40345
CLU	CLU	1.40264
APP	FBLN1	1.40248
BSG	ITGB1	1.40244
APP	TNFSF13B	1.40152
APP	IDE	1.40134
HSP90AA1	STOML2	1.39992
ANXA1	HSP90AA1	1.39931
APP	NME3	1.39918
PKM	HSP90B1	1.39871
PKM	ALDOA	1.39868
HSP90AA1	NR3C1	1.39857
APP	NOTCH2	1.39837
ITGB1	ITGAM	1.39795
ITGB1	PLG	1.39781
PKM	CLU	1.39771
PKM	C1QBP	1.39762
APP	COL18A1	1.39737
KRT1	TFRC	1.39734
ITGB1	PIGR	1.39729
APP	TGFBR1	1.39692
ITGB1	ENG	1.39612
HSP90AA1	AHSG	1.39558
ITGB1	ITGA1	1.39534
HSP90AA1	GRN	1.39495
ITGB1	COL6A1	1.39494
ALB	ITGB1	1.39446
CTSD	ITGB1	1.39441
HNRNPM	EGFR	1.39437
ERBB2	ITGB1	1.39321
ITGB1	FGB	1.39299
TFRC	HSP90B1	1.39273
TFRC	ALDOA	1.39271
ALDOA	HSP90AA1	1.39243
ITGB1	L1CAM	1.39234
APOE	APP	1.39186
TFRC	CLU	1.39173
TFRC	C1QBP	1.39165
ITGB1	PTPRJ	1.39146
C1QBP	ITGB1	1.39053
P4HB	HSP90AA1	1.39047
ANXA1	FN1	1.38978
APOA1	FN1	1.38961
HSP90B1	PKM	1.38889
CLU	BSG	1.38864
HSP90AA1	HSD17B12	1.38825
ITGB1	DPP7	1.38735
SMC3	FN1	1.38638
FN1	CEACAM8	1.38612
SOD1	EGFR	1.3853
HYOU1	HSP90AA1	1.38434
CALR	PKM	1.38403
PKM	BSG	1.38371
ALDOA	FN1	1.38289
ITGB1	CTSH	1.38278
ITGB1	LAMA1	1.38264
HMGB1	HSP90AA1	1.38249
APP	BGN	1.38229
APP	LRP1B	1.38207
APP	NCSTN	1.38205
ITGB1	COL6A2	1.38184
ANXA2	HSP90B1	1.3814
ANXA2	ALDOA	1.38137
GSN	APP	1.38131
ITGB1	LAMB1	1.38058
ANXA2	CLU	1.3804
ANXA2	C1QBP	1.38031
CALU	EGFR	1.37966
APP	PRSS1	1.37946
LGALS1	EGFR	1.37943
APP	IGHM	1.37851
ITGB1	YARS1	1.37822
VCP	HSP90AA1	1.37815
KRT1	ANXA2	1.37796
CD44	HSP90B1	1.37792
CD44	ALDOA	1.37789
TFRC	BSG	1.37773
CD44	CLU	1.37692
HSP90AA1	PRDX5	1.37687
ITGB1	FBLN1	1.37675
ANXA1	ITGB1	1.37652
APP	F2	1.37632
ITGB1	TNFSF13B	1.37579
PKM	VCP	1.3757
HSP90AA1	CD247	1.37567
ITGB1	FGA	1.37564
CLU	HYOU1	1.37435
LGALS3BP	HSP90AA1	1.37427
HSP90AA1	APOB	1.37408
CLU	P4HB	1.37399
BSG	PKM	1.3735
HSP90B1	TFRC	1.37314
SMC3	ITGB1	1.37312
HMGB1	FN1	1.37296
HSP90AA1	LRP1	1.37222
APP	SDF2	1.37205
ITGB1	COL18A1	1.37163
ALDOA	ITGB1	1.36964
ITGB1	LAMB2	1.36948
PKM	HYOU1	1.36942
HSP90AA1	TFIP11	1.36937
PKM	P4HB	1.36907
VCP	FN1	1.36862
APP	SLC7A1	1.36855
CALR	TFRC	1.36828
P4HB	ITGB1	1.36768
HSP90AA1	S100A4	1.36741
HSP90AA1	ITGB3	1.36726
ITGB1	CD9	1.36639
APP	CDH5	1.36573
CTSD	PKM	1.36547
APP	SERPINA3	1.36523
TTR	APP	1.36496
APP	ADAM17	1.36481
LGALS3BP	FN1	1.36473
ITGB1	DAG1	1.36463
APP	ECHDC1	1.3646
ERBB2	PKM	1.36426
ITGB1	TGM2	1.36386
ITGB1	VCAN	1.36366
TFRC	HYOU1	1.36345
ITGB1	BTD	1.36341
ITGA6	EGFR	1.36333
CLU	CTSD	1.36331
ITGB1	LUM	1.36318
TFRC	P4HB	1.36309
CD44	BSG	1.36292
APP	TNFSF10	1.36245
APP	LTF	1.36228
C1QBP	PKM	1.36158
HYOU1	ITGB1	1.36155
ITGB1	DCN	1.36125
CLU	CD44	1.36076
HMGB1	ITGB1	1.3597
ITGB1	COL2A1	1.35945
APP	CCL5	1.35918
A2M	TFRC	1.35907
ANXA2	VCP	1.35839
PKM	CTSD	1.35838
HSP90AA1	TXLNA	1.35804
HSP90AA1	TOR1A	1.35788
BSG	TFRC	1.35775
APP	CLEC3B	1.35745
ITGB1	BGN	1.35655
APOE	FN1	1.35628
PKM	CD44	1.35583
VCP	ITGB1	1.35537
ITGB1	ITGB7	1.3553
ITGB1	COL16A1	1.35418
HSP90B1	ANXA2	1.35376
KRT1	ALDOA	1.35374
HSP90AA1	THBS1	1.35291
KRT1	CLU	1.35277
KRT1	C1QBP	1.35268
TFRC	CTSD	1.3524
CLU	CALR	1.35227
ANXA2	HYOU1	1.35211
HSP90AA1	VTN	1.3519
ANXA2	P4HB	1.35175
ITGB1	VWF	1.35151
LGALS3BP	ITGB1	1.35148
APP	CRIP2	1.35071
HSP90AA1	MET	1.35062
TFRC	CD44	1.34985
ALB	TFRC	1.34977
HSP90AA1	MYDGF	1.34977
CTSD	TFRC	1.34972
S100A8	EGFR	1.3492
HSP90AA1	TGFBR2	1.34908
CALR	ANXA2	1.3489
CD44	HYOU1	1.34863
ERBB2	TFRC	1.34852
CLU	LGALS3BP	1.34844
HSP90AA1	PCYOX1	1.34829
CD44	P4HB	1.34828
APP	APLP2	1.34786
ANXA1	PKM	1.34758
HSP90AA1	M6PR	1.34753
PKM	CALR	1.34734
APP	ARL8B	1.34602
C1QBP	TFRC	1.34584
GSN	FN1	1.34574
CLU	A2M	1.345
LRP1	EGFR	1.3436
PKM	LGALS3BP	1.34351
ITGB4	HSP90AA1	1.34317
APP	PRXL2A	1.34311
ITGB1	TACSTD2	1.34306
APOE	ITGB1	1.34303
HSP90AA1	ERBIN	1.34252
APP	MANF	1.34221
ITGB1	TNC	1.3422
ITGB1	EMILIN1	1.34186
HSP90AA1	C3	1.34162
PNP	HSP90AA1	1.34146
TFRC	CALR	1.34137
ANXA2	CTSD	1.34107
ALDOA	PKM	1.3407
HLA-A	EGFR	1.34048
APP	F12	1.34006
ITGB1	CSF2RB	1.34001
APP	F9	1.33995
SOD1	APP	1.33989
MIF	EGFR	1.33979
APP	RARB	1.33914
PKM	ANXA1	1.33913
ITGB1	ADAM17	1.33908
P4HB	PKM	1.33873
CD44	CTSD	1.33759
TFRC	LGALS3BP	1.33754
ITGB1	PLAUR	1.3361
APP	BOLA1	1.33519
CD44	CD44	1.33504
ITGB1	ITGB6	1.33437
TFRC	A2M	1.33409
ITGB1	LAMA3	1.33384
ITGB4	FN1	1.33364
ATP1B3	HSP90AA1	1.33353
PKM	AP2M1	1.3332
TFRC	ANXA1	1.33316
APP	NR1D1	1.33309
ITGB1	SPP1	1.33265
HYOU1	PKM	1.33261
ANXA1	TFRC	1.33183
APP	EPHA3	1.33155
HSP90AA1	B2M	1.33139
CLU	KRT1	1.33084
HMGB1	PKM	1.33076
ALB	ANXA2	1.33039
ITGB1	LAMC1	1.33037
CTSD	ANXA2	1.33034
APP	CNDP1	1.33016
ANXA2	CALR	1.33003
HSP90AA1	CD4	1.32979
APP	SERPINB2	1.32972
HSP90B1	HSP90B1	1.32957
HSP90B1	ALDOA	1.32955
TTR	FN1	1.32938
CLU	ITGAV	1.32928
ERBB2	ANXA2	1.32914
PKM	HMGB1	1.32876
APP	NID1	1.32866
HSP90B1	CLU	1.32857
PKM	HNRNPM	1.32751
APP	ZFYVE27	1.32737
TFRC	AP2M1	1.32722
APP	KNG1	1.3272
CD44	CALR	1.32655
C1QBP	ANXA2	1.32646
VCP	PKM	1.32642
ITGB1	FGG	1.32632
ANXA2	LGALS3BP	1.3262
APP	LACRT	1.32605
PKM	KRT1	1.32591
ALDOA	TFRC	1.32495
CALR	HSP90B1	1.32471
CALR	ALDOA	1.32468
PKM	ITGAV	1.32435
CALR	CLU	1.32371
ITGB1	CD14	1.32304
P4HB	TFRC	1.32299
HNRNPM	HSP90AA1	1.32292
TFRC	HMGB1	1.32278
CD44	LGALS3BP	1.32272
LGALS3BP	PKM	1.32253
ITGB1	COMP	1.32205
ANXA2	ANXA1	1.32182
TFRC	HNRNPM	1.32153
PKM	SLC1A5	1.32099
CLU	ALB	1.32046
ITGB4	ITGB1	1.32038
SNCA	EGFR	1.32031
TFRC	KRT1	1.31994
PKM	ITGA4	1.31964
APP	FCGR3A	1.31951
CD44	A2M	1.31928
APP	TLR3	1.31896
PNP	ITGB1	1.31867
HSD17B12	EGFR	1.3184
TFRC	ITGAV	1.31837
CD44	ANXA1	1.31834
ITGA6	APP	1.31792
ITGB1	F13A1	1.31776
ITGB1	COL12A1	1.31771
APP	GLOD4	1.31765
HSP90AA1	NISCH	1.317
HYOU1	TFRC	1.31686
LAMB1	EGFR	1.31678
HSP90AA1	MYG1	1.31627
ANXA2	AP2M1	1.31589
CLU	IGF2R	1.31541
HMGB1	TFRC	1.31502
TFRC	SLC1A5	1.31501
CLU	SMC3	1.31495
HSP90B1	BSG	1.31457
A2M	CLU	1.3145
BSG	HSP90B1	1.31418
BSG	ALDOA	1.31415
APOE	PKM	1.31409
SOD1	HSP90AA1	1.31385
TFRC	ITGA4	1.31367
KRT1	CTSD	1.31343
HNRNPM	FN1	1.31339
BSG	CLU	1.31318
BSG	C1QBP	1.3131
APP	LPAR3	1.31265
ANXA1	ANXA2	1.31245
ITGB1	ANGPTL4	1.31222
APP	DMKN	1.31191
ITGB1	COL6A3	1.31185
ANXA2	HMGB1	1.31145
APP	SERPIND1	1.3114
APP	S1PR1	1.31139
PKM	RPSA	1.31108
ATP1B3	ITGB1	1.31074
PKM	IGF2R	1.31048
ANXA2	HNRNPM	1.3102
CALR	BSG	1.30971
TFRC	ALB	1.30956
APP	CD58	1.3092
PKM	CUL5	1.30894
HSP90AA1	TGFBR1	1.3088
ANXA2	KRT1	1.3086
HSP90AA1	MASP1	1.3084
RPSA	APP	1.30826
CALU	HSP90AA1	1.30822
APP	OLFM4	1.308
LGALS1	HSP90AA1	1.30799
HSP90AA1	LOX	1.30739
ANXA2	ITGAV	1.30704
LGALS3BP	TFRC	1.30679
HSP90B1	VCP	1.30657
ALB	ALDOA	1.30617
CTSD	HSP90B1	1.30615
CTSD	ALDOA	1.30612
ALDOA	ANXA2	1.30557
ALB	CLU	1.3052
CTSD	CLU	1.30515
ALB	C1QBP	1.30511
TFRC	RPSA	1.3051
ERBB2	HSP90B1	1.30495
TFRC	IGF2R	1.30451
SOD1	FN1	1.30432
ITGB1	NECTIN2	1.30407
HSP90AA1	CD9	1.30401
ERBB2	CLU	1.30395
S100A8	APP	1.3038
ITGB1	CSF2RA	1.30372
P4HB	ANXA2	1.30361
CD44	ITGAV	1.30356
GSN	PKM	1.30354
ITGB1	NID1	1.30292
APOB	EGFR	1.30237
ANXA2	ITGA4	1.30233
PKM	CALU	1.30224
C1QBP	ALDOA	1.30224
CLU	ITGA5	1.30172
CALR	VCP	1.30171
APP	TNFSF14	1.30135
C1QBP	C1QBP	1.30118
A2M	BSG	1.3005
HSP90B1	HYOU1	1.30029
HSP90B1	P4HB	1.29993
IGF2R	FN1	1.29943
HSP90AA1	GRK2	1.29929
ITGB1	TGFB1I1	1.29929
BSG	BSG	1.29918
CD44	ITGA4	1.29885
CLU	SDF4	1.29856
LGALS1	FN1	1.29845
APOE	TFRC	1.29834
ANXA2	ALB	1.29822
LRP1	APP	1.2982
CLU	P3H1	1.29786
HYOU1	ANXA2	1.29748
PKM	ITGA5	1.29679
ITGB1	CD151	1.29669
HSP90AA1	EPHA1	1.29647
BCAN	EGFR	1.29639
TFRC	CALU	1.29626
HMGB1	ANXA2	1.29563
CALR	HYOU1	1.29542
HLA-A	APP	1.29508
CALR	P4HB	1.29507
KRT1	ANXA1	1.29419
ANXA2	RPSA	1.29377
ANXA2	IGF2R	1.29317
HSP90AA1	NR2C2	1.29294
PKM	P3H1	1.29293
A2M	VCP	1.2925
APP	ICAM3	1.29235
GPC4	HSP90AA1	1.29231
ITGB4	PKM	1.29144
VCP	ANXA2	1.2913
BSG	VCP	1.29118
CTSD	BSG	1.29115
TFRC	ITGA5	1.29082
HSP90AA1	LSR	1.29052
PNP	PKM	1.28972
CD44	IGF2R	1.28969
HSP90B1	CTSD	1.28924
CD44	SMC3	1.28923
HSP90AA1	AIP	1.28887
ANXA1	HSP90B1	1.28826
KRT1	AP2M1	1.28826
ANXA1	ALDOA	1.28824
PPARG	EGFR	1.2878
TFRC	SDF4	1.28765
LGALS3BP	ANXA2	1.28741
C1QBP	BSG	1.28727
ANXA1	C1QBP	1.28718
APOA1	CLU	1.2871
TFRC	P3H1	1.28695
HSP90B1	CD44	1.28669
A2M	HYOU1	1.28622
IGF2R	ITGB1	1.28618
GPC1	APP	1.28569
CLU	ATP1B3	1.28551
CALU	ITGB1	1.28543
LGALS1	ITGB1	1.2852
ANXA2	CALU	1.28493
BSG	HYOU1	1.28489
SERPINA1	FN1	1.28485
BSG	P4HB	1.28454
CALR	CTSD	1.28438
PKM	S100A8	1.28431
SDF4	APP	1.28388
SMC3	CLU	1.28386
KRT1	HMGB1	1.28381
SMC3	C1QBP	1.28378
COL1A2	APP	1.28343
ITGB1	CD46	1.28328
GPC4	FN1	1.28277
KRT1	HNRNPM	1.28257
ITGA6	FN1	1.28235
RPSA	HSP90AA1	1.28221
CALR	CD44	1.28183
CD44	CALU	1.28145
ALDOA	HSP90B1	1.28138
ALDOA	ALDOA	1.28135
APP	SLC40A1	1.28121
HSP90AA1	TACSTD2	1.28067
ALDOA	CLU	1.28038
APP	PON1	1.28035
ALDOA	C1QBP	1.2803
APP	LAIR1	1.28015
ITGB1	ITGAE	1.27979
ANXA2	ITGA5	1.27948
P4HB	HSP90B1	1.27942
KRT1	ITGAV	1.2794
P4HB	ALDOA	1.27939
ESRRA	APP	1.27905
APOE	ANXA2	1.27896
P4HB	CLU	1.27842
TFRC	S100A8	1.27833
HSP90B1	CALR	1.27821
FN1	ITGA2B	1.27796
S100A8	HSP90AA1	1.27776
HSP90AA1	NAXE	1.27761
CTSD	HYOU1	1.27686
PKM	MIF	1.27675
CTSD	P4HB	1.27651
HSP90AA1	HLA-DRB3	1.27607
KRT1	SLC1A5	1.27604
CLU	ITGA3	1.27601
CD44	ITGA5	1.276
HSP90AA1	SERPINA12	1.27588
ITGB4	TFRC	1.27569
ANXA2	P3H1	1.27562
A2M	CTSD	1.27517
APP	GLRB	1.27491
SNCA	APP	1.27491
KRT1	ITGA4	1.2747
TFRC	ATP1B3	1.27461
HSP90B1	LGALS3BP	1.27438
PNP	TFRC	1.27398
BSG	CTSD	1.27385
CALR	CALR	1.27334
HYOU1	HSP90B1	1.27329
HYOU1	ALDOA	1.27326
ANXA1	BSG	1.27326
RPSA	FN1	1.27268
A2M	CD44	1.27262
HYOU1	CLU	1.27229
LRP1	HSP90AA1	1.27216
CD44	P3H1	1.27214
SERPINA1	ITGB1	1.27159
HMGB2	APP	1.27148
HMGB1	ALDOA	1.27142
APP	EVI2A	1.27133
BSG	CD44	1.2713
ITPR3	EGFR	1.27125
C3	HSP90AA1	1.27122
HNRNPM	PKM	1.27119
PKM	HSPG2	1.27108
TFRC	MIF	1.27078
L1CAM	EGFR	1.27064
KRT1	ALB	1.27059
HMGB1	C1QBP	1.27036
P3H1	HSP90AA1	1.27026
HSP90B1	ANXA1	1.27
SMC3	BSG	1.26986
GPC4	ITGB1	1.26952
CALR	LGALS3BP	1.26951
ITGA6	ITGB1	1.26909
TNFRSF1A	EGFR	1.26841
GSN	ANXA2	1.26841
HSP90AA1	FER	1.26836
MIF	HSP90AA1	1.26834
HSP90AA1	CD28	1.26829
SDF2L1	EGFR	1.26827
PKM	ITGA2	1.26785
ITGB1	CD47	1.26727
VCP	HSP90B1	1.26711
ANXA2	S100A8	1.267
ALDOA	BSG	1.26638
KRT1	RPSA	1.26613
ATP1B3	TFRC	1.26605
TFRC	HLA-B	1.26597
APP	GLB1L	1.26594
HSP90AA1	NR1I2	1.26594
ITGB1	COL6A6	1.26584
PKM	PNP	1.26583
CTSD	CTSD	1.26582
ITGB1	IGFBP2	1.26576
KRT1	IGF2R	1.26554
CALR	ANXA1	1.26513
FN1	ITGAX	1.26512
TFRC	ITGA3	1.26511
TFRC	HSPG2	1.2651
APOA1	VCP	1.26509
ERBB2	CTSD	1.26461
P4HB	BSG	1.26442
ITGB1	THBS2	1.26423
KRT1	CUL5	1.264
ANXA5	APP	1.26366
CTSD	CD44	1.26327
TNC	EGFR	1.26323
LGALS3BP	HSP90B1	1.26322
LGALS3BP	ALDOA	1.26319
BSG	CALR	1.26281
HSP90AA1	NR3C2	1.2624
LGALS3	EGFR	1.26239
LGALS3BP	CLU	1.26222
ERBB2	CD44	1.26206
TFRC	ITGA2	1.26188
SMC3	VCP	1.26186
C3	FN1	1.26169
DST	EGFR	1.26084
P3H1	FN1	1.26072
A2M	LGALS3BP	1.26031
CLU	ANXA5	1.26011
TFRC	PNP	1.25985
CD44	ATP1B3	1.25979
HSP90AA1	FLT3	1.25978
ANXA2	MIF	1.25944
BSG	LGALS3BP	1.25898
TF	FN1	1.25897
MIF	FN1	1.25881
ANXA1	P4HB	1.25862
ITGB1	TSPAN14	1.25854
APOA1	P4HB	1.25845
HYOU1	BSG	1.25829
SDF4	HSP90AA1	1.25784
HSP90AA1	PGR	1.25776
HSP90AA1	KCNH2	1.25767
S100A7	EGFR	1.2575
IGF2R	PKM	1.25723
A2M	A2M	1.25686
FN1	MMP9	1.25685
CALU	PKM	1.25649
P4HB	VCP	1.25641
LGALS1	PKM	1.25626
PKM	LGALS1	1.25596
CD44	MIF	1.25596
SMC3	HYOU1	1.25558
BSG	A2M	1.25554
HNRNPM	TFRC	1.25545
PKM	ANXA5	1.25518
S100A8	ITGB1	1.25497
CTSD	CALR	1.25478
APOE	ALDOA	1.25474
ANXA2	HLA-B	1.25464
BSG	ANXA1	1.2546
PNP	ANXA2	1.2546
CLU	PRDX4	1.25387
ANXA2	HSPG2	1.25377
APP	GNLY	1.25359
PKM	GSN	1.25325
HSP90AA1	S100A14	1.25318
S100A9	EGFR	1.25317
PKM	HMGB2	1.25216
VCP	BSG	1.2521
ALDOA	HYOU1	1.25209
PTPRC	EGFR	1.25209
APP	GATD1	1.25201
KRT1	ITGA5	1.25185
ALDOA	P4HB	1.25174
CTSD	LGALS3BP	1.25095
HSP90B1	ITGA4	1.25051
CALR	ITGAV	1.25035
CD44	ITGA3	1.25029
CD44	HSPG2	1.25029
HYOU1	VCP	1.25029
P4HB	HYOU1	1.25013
GPC1	FN1	1.25011
TFRC	LGALS1	1.24999
CLU	APOA1	1.24995
P4HB	P4HB	1.24978
TFRC	ANXA5	1.24921
PKM	PRDX4	1.24895
SNCA	HSP90AA1	1.24886
ANXA2	PNP	1.24852
LGALS3BP	BSG	1.24822
COL1A2	FN1	1.24786
CLU	NR3C1	1.24759
CTSD	A2M	1.24751
P3H1	ITGB1	1.24747
HSP90AA1	PPARD	1.24718
CD44	ITGA2	1.24706
HSD17B12	HSP90AA1	1.24696
HSP90AA1	MUSK	1.24649
CLU	PSAP	1.24637
TFRC	HMGB2	1.24618
PKM	NME1	1.24614
CALR	ITGA4	1.24564
MIF	ITGB1	1.24556
ANXA1	CD44	1.24538
ERBB2	ANXA1	1.24537
ITGB1	GP1BB	1.24529
PKM	APOE	1.2445
HSP90AA1	MMRN1	1.24424
VCP	VCP	1.2441
CLU	CD36	1.2441
PKM	STOML2	1.24401
HYOU1	P4HB	1.24365
HSP90AA1	EPHA3	1.24342
CLU	SERPINA1	1.2434
BSG	HNRNPM	1.24298
C1QBP	ANXA1	1.24269
PPARG	APP	1.2424
SMC3	CD44	1.24198
HSP90B1	RPSA	1.24194
HSP90AA1	HLA-DRA	1.24176
CLU	PPT1	1.24161
IGF2R	TFRC	1.24149
A2M	ITGAV	1.24114
ALDOA	CTSD	1.24105
CALU	TFRC	1.24074
LGALS1	TFRC	1.24051
BSG	ITGAV	1.23982
HSP90B1	CUL5	1.23981
PKM	AHSG	1.23967
ERBB2	AP2M1	1.23944
KRT1	S100A8	1.23936
HSP90AA1	GZMA	1.23922
P4HB	CTSD	1.23909
ANXA2	LGALS1	1.23865
TFRC	APOE	1.23853
ALDOA	CD44	1.2385
TFRC	STOML2	1.23803
ANXA2	ANXA5	1.23787
CLU	TTR	1.23786
VCP	HYOU1	1.23782
APP	FGFBP2	1.23777
ANXA5	HSP90AA1	1.23762
VCP	P4HB	1.23746
CALR	RPSA	1.23708
APP	NUDT9	1.23702
ANXA1	CALR	1.2369
GPC1	ITGB1	1.23686
C1QBP	AP2M1	1.23676
PKM	PPT1	1.23668
P4HB	CD44	1.23654
BSG	SLC1A5	1.23646
CTSD	HMGB1	1.2362
HNRNPM	ANXA2	1.23607
ATP1B1	EGFR	1.236
ANXA2	GSN	1.23593
HMGB2	FN1	1.2359
LAMB1	FN1	1.2358
TFRC	PSAP	1.23546
CLU	TNF	1.23531
ANXA2	HMGB2	1.23485
COL1A2	ITGB1	1.2346
CD44	ANXA5	1.23439
RXRA	APP	1.23404
LGALS3BP	HYOU1	1.23393
TFRC	AHSG	1.23369
LGALS3BP	P4HB	1.23357
ALB	KRT1	1.2334
CTSD	KRT1	1.23335
TFRC	CD36	1.23319
HSP90B1	CALU	1.23311
HYOU1	CTSD	1.23296
TFRC	SERPINA1	1.2325
C1QBP	HMGB1	1.23231
ERBB2	KRT1	1.23215
ITGB4	HSP90B1	1.23212
ITGB4	ALDOA	1.2321
CD44	ITGB2	1.23196
KRT1	MIF	1.23181
CTSD	ITGAV	1.23179
ANXA2	PRDX4	1.23163
ITGB1	TGFBI	1.23144
HSP90AA1	FCGR3A	1.23138
HMGB1	CTSD	1.23111
C1QBP	HNRNPM	1.23107
APOB	HSP90AA1	1.23092
TFRC	PPT1	1.23071
ERBB2	ITGAV	1.23058
RPSA	PKM	1.23048
HYOU1	CD44	1.23041
PNP	HSP90B1	1.23041
PNP	ALDOA	1.23038
ANXA2	DCD	1.23023
ALDOA	CALR	1.23002
CALM3	EGFR	1.22963
C1QBP	KRT1	1.22947
APOA1	A2M	1.22945
CD44	ITGB5	1.22869
ANXA1	ANXA1	1.22869
ALB	SLC1A5	1.22848
CALR	CALU	1.22824
P4HB	CALR	1.22805
C1QBP	ITGAV	1.22791
A2M	RPSA	1.22787
CLU	LAMA5	1.22745
A2M	IGF2R	1.22728
ANXA2	APOE	1.22719
CTSD	ITGA4	1.22708
TXLNA	APP	1.22691
SERPINA1	TFRC	1.2269
TTR	CLU	1.22687
CD44	COL1A1	1.22663
TRAC	EGFR	1.22663
BSG	RPSA	1.22655
TFRC	HSD17B12	1.22636
ALDOA	LGALS3BP	1.22618
KRT1	HSPG2	1.22614
S100A8	PKM	1.22603
BSG	IGF2R	1.22596
BSG	SMC3	1.22549
HSP90AA1	INSRR	1.22539
C1QBP	SLC1A5	1.22454
HSP90B1	SDF4	1.2245
ITGA6	TFRC	1.22441
P4HB	LGALS3BP	1.22422
HSP90B1	P3H1	1.22379
C1QBP	ITGA4	1.2232
TNFRSF1A	APP	1.22301
CLU	TF	1.22293
KRT1	ITGA2	1.22291
LGALS3BP	CTSD	1.22289
SDF2L1	APP	1.22287
ANXA1	AP2M1	1.22275
HMGB2	ITGB1	1.22265
LAMB1	ITGB1	1.22255
IGF2R	ANXA2	1.22211
HYOU1	CALR	1.22193
ALDOA	ANXA1	1.2218
ATP1B3	CLU	1.22148
ATP1B3	C1QBP	1.2214
CALU	ANXA2	1.22136
NME1	ITGB1	1.22116
LGALS1	ANXA2	1.22113
PKM	PRDX5	1.22096
KRT1	PNP	1.22089
ANXA2	SDF2L1	1.2207
CD44	PSAP	1.22065
LGALS3BP	CD44	1.22034
P4HB	ANXA1	1.21984
HSP90AA1	FGF7	1.21983
CALR	SDF4	1.21963
CD44	VIM	1.21954
ANXA2	PPT1	1.21937
HLA-DRB1	EGFR	1.21918
C1QBP	ALB	1.21909
CALR	P3H1	1.21893
CD44	AHSG	1.21888
ALB	RPSA	1.21857
P3H1	PKM	1.21852
CD44	CD36	1.21838
ANXA1	HMGB1	1.21831
HSP90AA1	NCKAP1L	1.2183
STOML2	APP	1.21812
HYOU1	LGALS3BP	1.21809
CTSD	IGF2R	1.21793
BSG	CALU	1.21771
CD44	SERPINA1	1.21768
ITGB4	BSG	1.21712
LGALS3	APP	1.21699
PSAP	ITGB1	1.21676
MIF	PKM	1.21661
TFRC	LAMA5	1.21655
CLU	S100A4	1.21642
CTSD	CUL5	1.21638
CD44	PPT1	1.21589
ALDOA	AP2M1	1.21587
VCP	CALR	1.21574
ANXA1	KRT1	1.21547
BCAN	FN1	1.21542
APOA1	KRT1	1.2153
ERBB2	CUL5	1.21518
TFRC	PRDX5	1.21499
ANXA5	ITGB1	1.21483
RPSA	TFRC	1.21474
HYOU1	A2M	1.21465
C1QBP	RPSA	1.21464
APOE	CTSD	1.21444
C1QBP	IGF2R	1.21404
ANXA1	ITGAV	1.2139
SNX2	EGFR	1.21386
TFRC	CD247	1.21379
SMC3	HNRNPM	1.21367
A2M	ITGA5	1.21359
C1QBP	SMC3	1.21357
NOTCH1	APP	1.21262
C1QBP	CUL5	1.2125
BSG	ITGA5	1.21227
TFRC	TF	1.21203
PKM	ANXA7	1.2119
HMGB1	ANXA1	1.21187
LGALS3BP	CALR	1.21185
PKM	S100A4	1.2115
ALDOA	HMGB1	1.21143
PKM	S100A7	1.21111
KRT1	LGALS1	1.21102
HNRNPM	C1QBP	1.21079
SMC3	ITGAV	1.2105
APOA1	SLC1A5	1.21037
S100A8	TFRC	1.21028
FN1	LPA	1.21014
ALB	CALU	1.20973
A2M	P3H1	1.20972
ANXA1	ITGA4	1.2092
ITGB4	VCP	1.20912
BSG	SDF4	1.2091
ALDOA	KRT1	1.20858
CLU	LGALS3	1.20853
VCP	A2M	1.20846
BSG	P3H1	1.2084
KRT1	GSN	1.2083
P4HB	HNRNPM	1.20822
GSTP1	EGFR	1.20813
ADAM10	APP	1.20811
PKM	DST	1.20806
LGALS3BP	LGALS3BP	1.20802
PON2	EGFR	1.20794
CLU	HSPA13	1.20775
PRDX5	APP	1.20753
ATP1B3	BSG	1.20748
KRT1	HMGB2	1.20722
SMC3	SLC1A5	1.20714
ALDOA	ITGAV	1.20702
CLU	TOR1A	1.2069
ARF4	EGFR	1.2062
HMGB1	AP2M1	1.20594
C1QBP	CALU	1.2058
SMC3	ITGA4	1.2058
GPC4	ANXA2	1.20545
TFRC	S100A7	1.20513
APOA1	ALB	1.20492
LGALS3BP	A2M	1.20458
KRT1	ITGB5	1.20454
CTSD	ITGA5	1.20424
C3	TFRC	1.20375
HDGF	APP	1.20328
ERBB2	ITGA5	1.20303
PKM	NME2	1.20285
P3H1	TFRC	1.20278
CALR	MIF	1.20275
KRT1	DCD	1.2026
COL2A1	FN1	1.20251
ITGB4	P4HB	1.20248
ALDOA	ITGA4	1.20231
COL14A1	APP	1.20222
BCAN	ITGB1	1.20216
HYOU1	HNRNPM	1.20209
PKM	TOR1A	1.20197
CD44	LAMA5	1.20173
SOD1	C1QBP	1.20172
P4HB	SLC1A5	1.2017
TF	TFRC	1.20102
MIF	TFRC	1.20087
TXLNA	HSP90AA1	1.20087
ANXA2	TF	1.20069
ANXA1	RPSA	1.20063
CTSD	P3H1	1.20037
C1QBP	ITGA5	1.20035
YARS1	EGFR	1.20031
BGN	APP	1.20022
CD44	PRDX5	1.20017
KRT1	APOA1	1.20008
ANXA1	IGF2R	1.20004
ANXA2	RUNX1	1.19994
KRT1	APOE	1.19956
TLR2	EGFR	1.19913
CRTAP	ITGB1	1.19897
HYOU1	ITGAV	1.19893
HSP90B1	ITGA2	1.19872
HMGB1	KRT1	1.19865
CLU	GUSB	1.19861
ANXA1	CUL5	1.1985
CDH2	EGFR	1.1984
ALDOA	ALB	1.19821
CLU	TGFBR2	1.1981
CALR	HLA-B	1.19795
IGF2R	ALDOA	1.19789
A2M	ATP1B3	1.19738
CLU	PCYOX1	1.1973
C1QBP	SDF4	1.19719
CALU	HSP90B1	1.19717
CALU	ALDOA	1.19715
HMGB1	ITGAV	1.19708
CALR	ITGA3	1.19708
TNFRSF1A	HSP90AA1	1.19697
IGF2R	CLU	1.19692
LGALS1	ALDOA	1.19691
HNRNPM	BSG	1.19688
TFRC	HSPA13	1.19684
IGF2R	C1QBP	1.19683
HSP90B1	PNP	1.19669
CLU	M6PR	1.19655
APOE	A2M	1.19613
CALU	C1QBP	1.19609
BSG	ATP1B3	1.19606
VCP	HNRNPM	1.19591
LGALS1	C1QBP	1.19585
HYOU1	SLC1A5	1.19557
RPSA	ANXA2	1.19536
KRT1	AHSG	1.19472
PKM	MET	1.19471
HYOU1	ITGA4	1.19422
ANXA2	S100A4	1.19418
ALB	SOD1	1.19407
PKM	MYDGF	1.19386
CALR	ITGA2	1.19385
ANXA2	S100A7	1.1938
ALDOA	RPSA	1.19375
HMGB2	PKM	1.1937
HSP90AA1	NXPE4	1.19358
ATP1B3	HYOU1	1.19319
ALDOA	IGF2R	1.19316
FN1	TNFAIP6	1.19314
TFRC	ITGA6	1.19307
HMGB1	ITGA4	1.19238
NME1	PKM	1.19221
STOML2	HSP90AA1	1.19207
ALB	S100A8	1.1918
ANXA1	CALU	1.19179
LUM	FN1	1.19178
CTSD	S100A8	1.19175
KRT1	PPT1	1.19174
CLU	FBN1	1.19135
S100A8	ANXA2	1.1909
ITGB1	CEACAM8	1.19085
ANXA2	DST	1.19075
CD44	ITGB3	1.19056
SDF4	TFRC	1.19036
PKM	SAR1A	1.1903
C1QBP	SOD1	1.19014
CLU	FOLR1	1.19008
HLA-DRA	EGFR	1.18973
VCP	SLC1A5	1.18938
COL2A1	ITGB1	1.18926
ITGB4	CD44	1.18924
HNRNPM	VCP	1.18887
LGALS3BP	ITGAV	1.18886
LANCL1	EGFR	1.18852
SMC3	CALU	1.1884
PRDX4	HSP90AA1	1.18804
VCP	ITGA4	1.18804
CTSD	ATP1B3	1.18803
KRT1	TTR	1.18799
TFRC	MYDGF	1.18788
A2M	ITGA3	1.18788
C1QBP	S100A8	1.18786
TFRC	GUSB	1.18771
SDF2L1	FN1	1.18729
IGF2	EGFR	1.18679
BSG	ITGA3	1.18655
TFRC	PCYOX1	1.1864
ANXA1	ITGA5	1.18635
CD44	COL1A2	1.18633
HSP90B1	ANXA5	1.18605
ANXA5	PKM	1.18589
TFRC	M6PR	1.18564
ESRRA	TFRC	1.18553
GNAI2	EGFR	1.18526
PKM	FOLR1	1.18515
HYOU1	IGF2R	1.18507
ALDOA	CALU	1.18491
APOE	HMGB1	1.18482
ANXA2	TOR1A	1.18466
HYOU1	SMC3	1.1846
CLU	PLG	1.18444
TFRC	SAR1A	1.18432
CTSD	MIF	1.18419
C1QBP	ATP1B3	1.18414
CLU	PIGR	1.18392
HSP90B1	ITGB2	1.18362
P3H1	ANXA2	1.1834
BSG	ITGA2	1.18332
HMGB1	IGF2R	1.18322
SDF2	EGFR	1.18296
P4HB	CALU	1.18295
SMC3	ITGA5	1.18295
IGF2R	BSG	1.18292
HNRNPM	HYOU1	1.18259
SERPINA1	CLU	1.18233
TNC	FN1	1.18226
HNRNPM	P4HB	1.18223
CALU	BSG	1.18217
ATP1B3	CTSD	1.18215
CD44	HSPA13	1.18203
APOE	KRT1	1.18197
TF	ANXA2	1.18164
PRDX5	HSP90AA1	1.18149
MIF	ANXA2	1.18149
LGALS3	FN1	1.18141
GPC4	ALDOA	1.18123
CALR	ANXA5	1.18119
ITGB4	CALR	1.18076
TFRC	ADAM10	1.18074
TFRC	FBN1	1.18045
C1QBP	MIF	1.18031
GPC4	C1QBP	1.18018
CD44	CD74	1.18016
CLU	PRSS3	1.18013
HSP90B1	PRDX4	1.17981
SMC3	SDF4	1.17979
TFRC	C3	1.17974
ANXA2	THBS1	1.17969
ATP1B3	CD44	1.1796
HSD17B12	TFRC	1.17948
VCP	RPSA	1.17947
ALDOA	ITGA5	1.17947
TFRC	FOLR1	1.17918
CLU	L1CAM	1.17897
CALR	ITGB2	1.17875
GSN	AP2M1	1.17871
LUM	ITGB1	1.17853
CTSD	ITGA3	1.17852
VCP	SMC3	1.17841
CD44	ITGA6	1.17826
CD44	COL4A2	1.17797
HMGB2	TFRC	1.17796
CD44	ITGAL	1.17795
VAC14	EGFR	1.17764
SAR1A	APP	1.17742
VCP	CUL5	1.17734
APOE	SLC1A5	1.17705
HYOU1	CALU	1.17682
L1CAM	ITGB1	1.17641
APOE	ITGA4	1.1757
NME3	APP	1.17567
ALDOA	P3H1	1.1756
ALB	ITGA2	1.17534
LGALS3BP	IGF2R	1.17499
CALR	PRDX4	1.17495
C1QBP	HSPG2	1.17464
LRP2	APP	1.1744
CALU	VCP	1.17417
CLU	DPP7	1.17399
CD44	MET	1.17392
ANXA1	S100A8	1.17386
P4HB	P3H1	1.17364
ANXA7	PKM	1.17361
LGALS3BP	CUL5	1.17345
CD44	MYDGF	1.17307
KRT1	TF	1.17306
GSN	HNRNPM	1.17302
TFRC	PIGR	1.17301
ANXA2	SAR1A	1.17299
CD44	GUSB	1.17289
ITGB4	ANXA1	1.17255
HSPA13	ITGB1	1.17241
CD44	TGFBR2	1.17238
KRT1	RUNX1	1.17231
HSP90B1	PSAP	1.1723
PSAP	TFRC	1.17207
APOE	ALB	1.1716
CD44	PCYOX1	1.17159
GSN	KRT1	1.17143
HYOU1	ITGA5	1.17138
RPSA	HSP90B1	1.17117
RPSA	ALDOA	1.17114
ITGB8	FN1	1.17099
NME2	PKM	1.17098
PNP	ANXA1	1.17083
CD44	M6PR	1.17083
BSG	ANXA5	1.17065
VCP	CALU	1.17064
HSP90B1	AHSG	1.17053
ANXA5	TFRC	1.17014
RPSA	C1QBP	1.17008
HSP90B1	GRN	1.16991
GSN	ITGAV	1.16986
PKM	RXRA	1.16982
HMGB1	ITGA5	1.16953
TFRC	B2M	1.1695
ANXA2	ERBIN	1.1693
TTR	A2M	1.16923
TNC	ITGB1	1.169
HSP90B1	SDF2L1	1.16887
CALR	NR3C1	1.16866
IGF2R	HYOU1	1.16863
ANXA2	S100A9	1.1684
SERPINA1	BSG	1.16833
HYOU1	SDF4	1.16821
LGALS3	ITGB1	1.16816
APOC3	FN1	1.1681
TFRC	L1CAM	1.16807
TFRC	CD4	1.16791
CALU	HYOU1	1.16789
CALU	P4HB	1.16753
HYOU1	P3H1	1.16751
ATP1B3	LGALS3BP	1.16728
ALDOA	S100A8	1.16698
S100A8	ALDOA	1.16668
COL14A1	FN1	1.16664
ITGB4	AP2M1	1.16661
APOE	IGF2R	1.16655
GSN	SLC1A5	1.1665
KRT1	S100A7	1.16616
CD44	ADAM10	1.16593
ITGA6	BSG	1.16583
CALR	AHSG	1.16567
CD44	FBN1	1.16563
S100A8	C1QBP	1.16562
PNP	AP2M1	1.1649
BGN	FN1	1.16464
PKM	CTSH	1.16448
CD44	FOLR1	1.16436
CALR	SDF2L1	1.16401
KLK6	APP	1.16386
ATP1B3	A2M	1.16384
S100A7	ITGB1	1.16327
HSP90B1	HSD17B12	1.1632
TFRC	DPP7	1.16308
CTSD	ANXA5	1.16262
PON2	APP	1.16254
CLU	LYZ	1.16251
AIMP1	APP	1.1624
CLU	FGA	1.16227
ANXA2	PLG	1.1622
VCP	SDF4	1.16203
A2M	APOA1	1.16181
LGALS3BP	ITGA5	1.1613
A2M	APOE	1.1613
LRP1	HSP90B1	1.16111
GSN	ALB	1.16105
TFRC	ATP6AP2	1.1608
ALB	GSN	1.16074
ANXA1	HSPG2	1.16064
APOA1	HSPG2	1.16047
PNP	HMGB1	1.16046
PKM	MYG1	1.16036
SERPINA1	VCP	1.16033
CTSD	ITGB2	1.16019
PCYOX1	HSP90AA1	1.16012
CTSD	SNCA	1.16004
PKM	YARS1	1.15993
CTSD	HMGB2	1.1596
C1QBP	LGALS1	1.15952
BSG	STOML2	1.15948
ALDOA	MIF	1.15942
ADAM10	ITGB1	1.15928
P3H1	HSP90B1	1.15921
P3H1	ALDOA	1.15918
C3	C1QBP	1.15909
AIP	EGFR	1.15897
CD44	ITGAM	1.15886
C1QBP	ANXA5	1.15874
PRDX5	ITGB1	1.1587
HMGB2	ANXA2	1.15858
TFRC	CTSH	1.15851
A2M	PSAP	1.15823
P3H1	CLU	1.15821
CD44	PIGR	1.1582
ANXA2	B2M	1.15817
SMC3	HLA-B	1.15811
HLA-A	HSP90B1	1.15799
CLU	TGFBR1	1.15782
ITGB4	ITGAV	1.15776
ITGB8	ITGB1	1.15774
PNP	KRT1	1.15761
IGF2R	CTSD	1.15759
LGALS3BP	P3H1	1.15744
ANXA1	ITGA2	1.15741
CLU	AZGP1	1.15738
MIF	ALDOA	1.15727
APOA1	ITGA2	1.15724
SMC3	ITGA3	1.15724
SMC3	HSPG2	1.15724
HMGB1	S100A8	1.15704
ALB	ITGB5	1.15697
BSG	PSAP	1.15691
ANXA2	CD4	1.15657
TF	CLU	1.15645
CTSD	PRDX4	1.15639
RXRA	PKM	1.15626
CD44	ITGA1	1.15625
MIF	C1QBP	1.15621
RPSA	BSG	1.15617
A2M	CD36	1.15596
PTGDS	EGFR	1.15587
CD44	COL6A1	1.15585
C1QBP	HMGB2	1.15572
ANXA1	PNP	1.15538
A2M	SERPINA1	1.15527
HYOU1	ATP1B3	1.15517
PKM	NME3	1.15515
BSG	AHSG	1.15514
TTR	KRT1	1.15507
IGF2R	CD44	1.15504
ALB	DCD	1.15503
BSG	CD36	1.15464
CALU	CD44	1.15429
CRTAP	TFRC	1.15428
SERPINA1	HYOU1	1.15405
SMC3	ITGA2	1.15401
TFRC	YARS1	1.15395
BSG	SERPINA1	1.15394
ALDOA	HSPG2	1.15375
TLR2	APP	1.15373
FGF1	EGFR	1.15361
BSG	SDF2L1	1.15348
A2M	PPT1	1.15348
HSP90B1	ERP44	1.15342
COL14A1	ITGB1	1.15339
CD44	L1CAM	1.15325
CD9	HSP90AA1	1.15315
CD44	CD4	1.15309
ITGB4	ITGA4	1.15306
APOE	ITGA5	1.15286
ALB	APOA1	1.15251
BSG	PPT1	1.15216
ALB	APOE	1.15199
CTSD	APOE	1.15195
ANXA2	CTSB	1.15187
HSP90B1	PRDX5	1.15183
TFRC	TNFSF13B	1.15151
BGN	ITGB1	1.15139
PNP	ITGA4	1.15134
ATP1B3	HNRNPM	1.15128
ERBB2	APOA1	1.15126
TFRC	SNX2	1.15112
ANXA5	ANXA2	1.15076
ALDOA	ITGA2	1.15052
CTSB	APP	1.15046
TTR	SLC1A5	1.15015
CLU	BTD	1.15004
A2M	TTR	1.14973
C1QBP	NME1	1.14969
SMC3	TRAF2	1.14951
HMGB1	MIF	1.14949
PPT1	ITGB1	1.14945
HSP90B1	APOB	1.14903
CTSD	PSAP	1.14888
P4HB	ITGA2	1.14856
CALR	ERP44	1.14856
PKM	KIT	1.14851
ALDOA	PNP	1.1485
CD44	DPP7	1.14827
RPSA	VCP	1.14816
ATP1B3	ITGAV	1.14812
HSP90B1	RUNX1	1.14811
ITPR3	PKM	1.14807
KRT1	HDGF	1.14804
BSG	HSD17B12	1.14781
HLA-DRB1	HSP90AA1	1.14773
ERBB2	PSAP	1.14768
CLU	KLK3	1.14766
C1QBP	STOML2	1.14757
HSP90B1	LRP1	1.14718
ANXA2	CTSH	1.14717
ALB	AHSG	1.14716
CALR	PRDX5	1.14696
ANXA2	RYR2	1.14683
SDF4	HSP90B1	1.14679
CTSD	CD36	1.14661
PKM	HTRA1	1.1462
ALB	SERPINA1	1.14596
CTSD	SERPINA1	1.14591
CALU	CALR	1.14581
SDF4	CLU	1.14579
ANXA2	RYR1	1.14574
SDF4	C1QBP	1.14571
HYOU1	ITGA3	1.14566
ANXA1	LGALS1	1.14552
CTSD	SDF2L1	1.14545
KRT1	SAR1A	1.14536
C3	BSG	1.14518
PKM	ITPR3	1.14516
LGALS3BP	ATP1B3	1.14509
C1QBP	PSAP	1.145
ATP1B3	SLC1A5	1.14476
ANXA1	ANXA5	1.14474
RARA	FN1	1.14473
TTR	ALB	1.1447
P3H1	BSG	1.14421
CALR	APOB	1.14417
LPAR1	EGFR	1.14417
CTSD	PPT1	1.14413
CALR	TF	1.14401
HMGB1	HSPG2	1.14382
CLU	APOD	1.14377
ITGB4	SMC3	1.14343
CLU	CTSL	1.14341
HSP90B1	UGGT1	1.14332
CALR	RUNX1	1.14325
SERPINA1	CTSD	1.143
CD44	COL6A2	1.14275
IGF2R	LGALS3BP	1.14272
APOA1	GSN	1.14263
ANXA2	YARS1	1.14262
HSP90B1	S100A4	1.14236
CALR	LRP1	1.14232
TFRC	CD9	1.14212
ESRRA	ALDOA	1.14193
SAR1A	FN1	1.14184
LGALS1	LGALS3BP	1.14174
ANXA1	HMGB2	1.14171
ENG	ITGB1	1.14118
ALCAM	EGFR	1.14115
KRT1	HPX	1.14086
KRT1	C3	1.14077
PKM	EPHA1	1.14056
SERPINA1	CD44	1.14045
ALB	TTR	1.14042
APOE	S100A8	1.14037
VCP	HLA-B	1.14035
STOML2	PKM	1.14034
C1QBP	PPT1	1.14024
CTSD	HSD17B12	1.13978
CPVL	EGFR	1.13963
A2M	LAMA5	1.13932
IGF2R	A2M	1.13928
SLC9A3R1	EGFR	1.13925
TFRC	BTD	1.13914
HNRNPM	KRT1	1.13908
SMC3	ITGB2	1.13891
APOA1	ITGB5	1.13887
ALDOA	LGALS1	1.13864
HMGB1	PNP	1.13857
CALR	UGGT1	1.13846
GPC4	CD44	1.13838
IGF2R	ANXA1	1.13834
BSG	ERP44	1.13803
BSG	LAMA5	1.13799
ITGA6	CD44	1.13795
ALB	TNF	1.13787
ALDOA	ANXA5	1.13786
DST	PKM	1.13766
CALU	ANXA1	1.1376
SDF2	APP	1.13756
CALR	S100A4	1.1375
LGALS1	ANXA1	1.13736
PCYOX1	ITGB1	1.13733
ANXA1	COL1A1	1.13698
APOA1	DCD	1.13693
NTRK2	EGFR	1.13692
PON2	HSP90AA1	1.1365
BSG	PRDX5	1.13643
PRDX4	PKM	1.13631
HSD17B12	HSP90B1	1.13591
P4HB	ANXA5	1.13589
C1QBP	HSD17B12	1.13589
CLU	C1QA	1.13588
DPP7	ITGB1	1.13576
ITGB4	CALU	1.13565
SMC3	ITGB5	1.13564
LGALS3BP	ITGA3	1.13559
ANXA2	MASP1	1.13518
HLA-A	VCP	1.13498
CLU	HLA-DPA1	1.13497
ATP1B3	RPSA	1.13485
ALDOA	HMGB2	1.13483
HSD17B12	C1QBP	1.13483
KRT1	PLG	1.13457
CLU	CP	1.13447
APOA1	APOA1	1.13441
HMGB2	ALDOA	1.13436
S100A7	PKM	1.13432
CDH13	EGFR	1.13426
ATP1B3	IGF2R	1.13426
ANXA2	LOX	1.13417
HNRNPM	SLC1A5	1.13415
MYG1	HSP90AA1	1.13396
APOA1	APOE	1.13389
KRT1	HP	1.13387
HSP90B1	HSPA13	1.13368
SMC3	COL1A1	1.13358
HMGB2	C1QBP	1.1333
A2M	LRP1	1.13311
HSP90B1	TOR1A	1.13284
APOE	MIF	1.13281
HNRNPM	ITGA4	1.13281
CD44	COL18A1	1.13254
IGF2R	AP2M1	1.13241
VAC14	APP	1.13224
CD44	TGFBR1	1.1321
NME1	C1QBP	1.13181
SDF4	BSG	1.13179
L1CAM	TFRC	1.13172
ALDOA	PRDX4	1.13162
DAG1	ITGB1	1.13158
LGALS1	AP2M1	1.13143
CD9	ITGB1	1.13036
KRT1	PRSS3	1.13025
ALDOA	DCD	1.13022
ITGB4	ITGA5	1.13021
ALB	ERP44	1.13005
CLU	APOC1	1.13002
CTSD	LAMA5	1.12996
P3H1	HYOU1	1.12992
HYOU1	ANXA5	1.12977
PRDX5	PKM	1.12976
P4HB	PRDX4	1.12966
P3H1	P4HB	1.12957
ANXA1	AHSG	1.12922
APOA1	AHSG	1.12905
ANXA2	HTRA1	1.12889
CLU	TNC	1.12883
CALR	HSPA13	1.12882
HMGB1	LGALS1	1.1287
HLA-A	HYOU1	1.1287
A2M	ANXA7	1.12869
SAR1A	ITGB1	1.12859
APOA1	CD36	1.12855
PSAP	HSP90B1	1.1285
HLA-A	P4HB	1.12834
P4HB	DCD	1.12825
SERPINA1	LGALS3BP	1.12814
P4HB	COL1A1	1.12813
CALR	TOR1A	1.12797
IGF2R	HMGB1	1.12797
APOA1	SERPINA1	1.12786
ANXA2	ITPR3	1.12784
HSPA13	TFRC	1.12772
PSAP	CLU	1.1275
PSAP	C1QBP	1.12742
HYOU1	ITGB2	1.12734
CD44	CD9	1.12731
ALDOA	APOE	1.12718
APOE	HSPG2	1.12714
LGALS1	HMGB1	1.12699
CLU	NAXE	1.12663
ANXA5	HSP90B1	1.12657
ANXA5	ALDOA	1.12655
PKM	GPI	1.12651
KRT1	APOA4	1.12651
CALR	TGFB1	1.12642
S100A8	CTSD	1.12638
ERBB2	CD247	1.126
P4HB	APOA1	1.12573
ITGA6	LGALS3BP	1.12564
NCSTN	APP	1.12564
ANXA5	CLU	1.12558
ALB	TF	1.1255
ANXA5	C1QBP	1.12549
HMGB1	ITGB2	1.12549
IGF2R	KRT1	1.12512
CLU	APOC3	1.12511
HMGB1	HMGB2	1.1249
PKM	TACSTD2	1.12476
CALR	ITGAL	1.12475
HSP90B1	MYDGF	1.12472
P4HB	STOML2	1.12472
SERPINA1	A2M	1.12469
STOML2	TFRC	1.1246
CD44	VCAN	1.12457
HSP90B1	GUSB	1.12455
ERBB2	APOB	1.12441
CD44	BTD	1.12432
MYDGF	HSP90AA1	1.12426
HNRNPM	RPSA	1.12425
SMC3	SDF2L1	1.12416
LGALS1	KRT1	1.12414
CD44	LUM	1.12409
KRT1	IGHA1	1.12406
APOE	ITGA2	1.12391
SDF4	VCP	1.12379
VCP	ANXA5	1.12358
IGF2R	ITGAV	1.12356
HYOU1	PRDX4	1.12353
HNRNPM	SMC3	1.12318
CLU	LTF	1.12318
CALR	THBS1	1.123
TTR	SDF4	1.12279
LGALS1	ITGAV	1.12258
ALDOA	AHSG	1.12234
APOA1	TTR	1.12232
CD44	DCN	1.12216
LINGO1	EGFR	1.12189
PKM	NAXE	1.12171
GPC4	ANXA1	1.12168
HSD17B12	BSG	1.12091
ATP1B3	ITGA5	1.12057
PPT1	PKM	1.1205
LGALS3BP	LGALS1	1.12047
A2M	LGALS3	1.12039
P4HB	AHSG	1.12038
CD44	COL2A1	1.12037
IGF2R	SLC1A5	1.1202
PKM	HLA-DRB3	1.12017
HSP90B1	AIMP1	1.12012
CTSD	UGGT1	1.1199
APOB	HSP90B1	1.11988
CALR	MYDGF	1.11986
RPSA	CALR	1.1198
APOA1	TNF	1.11977
LGALS3BP	ANXA5	1.11969
SOD1	ALB	1.11963
A2M	HSPA13	1.11961
KRT1	CTSH	1.11954
ALDOA	PPT1	1.11936
YARS1	FN1	1.11934
KRT1	RYR2	1.11919
BSG	LGALS3	1.11907
CTSD	S100A4	1.11894
P3H1	CTSD	1.11888
IGF2R	ITGA4	1.11885
TFRC	TACSTD2	1.11879
HSP90B1	TNFRSF1B	1.11872
P4HB	SDF2L1	1.11872
S100A7	TFRC	1.11858
CTSD	S100A7	1.11855
SMC3	HSD17B12	1.11849
BSG	HSPA13	1.11829
HLA-DRA	HSP90AA1	1.11829
CALU	ITGA4	1.11811
CALR	HLA-C	1.11788
LGALS1	ITGA4	1.11787
IDE	APP	1.11774
ERBB2	S100A4	1.11773
SDF4	HYOU1	1.11751
CD44	BGN	1.11747
ATP1B3	SDF4	1.1174
VCP	PRDX4	1.11734
CD44	PTPRC	1.11724
HMGB1	APOE	1.11724
MIF	CTSD	1.11697
ATP1B3	P3H1	1.1167
COL1A2	P4HB	1.1167
P3H1	CD44	1.11633
SERPINA3	APP	1.1163
CD44	ITGB7	1.11621
HYOU1	PSAP	1.11602
CD44	DEAF1	1.11581
HMGB1	NR3C1	1.11539
CD44	COL16A1	1.11509
KRT1	YARS1	1.11498
ADAM10	TFRC	1.11459
BSG	ITGA6	1.11452
MIF	CD44	1.11442
NGFR	APP	1.11407
PRDX5	TFRC	1.11401
CALU	ALB	1.114
HYOU1	CD36	1.11375
PSAP	BSG	1.1135
LGALS3BP	PRDX4	1.11345
VCP	APOA1	1.11342
GSN	ITGA2	1.11337
CLU	C1QC	1.11325
HYOU1	SERPINA1	1.11305
ITPR3	ANXA2	1.11295
HSD17B12	VCP	1.11291
HYOU1	SDF2L1	1.11259
RPSA	A2M	1.11253
PKM	FER	1.11246
CALR	FBN1	1.11243
VCP	STOML2	1.1124
KRT1	FGA	1.1124
TFRC	LTF	1.11227
CLU	PIP	1.11198
RPSA	ANXA1	1.11159
ANXA5	BSG	1.11157
PKM	TAOK2	1.11149
HYOU1	PPT1	1.11127
VCP	NR3C1	1.11105
ANXA1	PRDX5	1.11052
A2M	GUSB	1.11048
CTSD	HSPA13	1.11026
GPC4	HNRNPM	1.11006
SDF2L1	ANXA2	1.10997
CD44	WNT7A	1.10993
VCP	PSAP	1.10984
LRP1	CALR	1.10975
CRTAP	CLU	1.10971
IGF2R	IGF2R	1.10969
HMGB1	PPT1	1.10942
CTSD	TOR1A	1.10941
BSG	MYDGF	1.10933
[truncated: 3,985 more rows]

## Sheet: ST 25
Supplementary Table 25. Individual overall Betweenness based scores of the contact protein pairs in the oligodendrocyte-macrophage network
Oligodendrocyte Protein	Macrophage Protein	Overall Score
APP	PKM	1.87138
APP	HSP90AA1	1.8346
APP	TFRC	1.83184
HSP90AA1	PKM	1.81919
APP	ANXA2	1.80219
HSP90AA1	HSP90AA1	1.78242
HSP90AA1	TFRC	1.77966
FN1	PKM	1.7773
ITGB1	PKM	1.77312
HSP90AA1	ANXA2	1.75001
FN1	HSP90AA1	1.74053
FN1	TFRC	1.73776
ITGB1	HSP90AA1	1.73634
ITGB1	TFRC	1.73358
FN1	ANXA2	1.70811
ITGB1	ANXA2	1.70393
HMGB1	PKM	1.69254
PKM	PKM	1.68767
HSP90AA1	ALDOA	1.66938
APP	CTSD	1.66035
HMGB1	HSP90AA1	1.65576
HMGB1	TFRC	1.653
PKM	HSP90AA1	1.6509
PKM	TFRC	1.64814
APP	P4HB	1.64407
ALDOA	PKM	1.64244
ANXA2	PKM	1.63227
HSP90AA1	CD44	1.629
FN1	ALDOA	1.62749
ERBB2	PKM	1.6269
HSP90B1	PKM	1.62594
HMGB1	ANXA2	1.62335
ITGB1	ALDOA	1.6233
HSP90AA1	ITGAV	1.62193
PKM	ANXA2	1.61849
CLU	PKM	1.61417
HSP90AA1	CTSD	1.60816
APP	CALR	1.60779
ALDOA	HSP90AA1	1.60566
TFRC	PKM	1.60437
ALDOA	TFRC	1.6029
HSP90AA1	HSP90B1	1.59618
CTSD	PKM	1.59599
HSP90AA1	VCAM1	1.59568
ANXA2	HSP90AA1	1.5955
CALR	PKM	1.59435
ANXA2	TFRC	1.59274
HSP90AA1	P4HB	1.59188
HSP90AA1	HYOU1	1.59084
ERBB2	HSP90AA1	1.59012
HSP90B1	HSP90AA1	1.58917
ERBB2	TFRC	1.58736
FN1	CD44	1.5871
HSP90B1	TFRC	1.58641
A2M	TFRC	1.58331
ITGB1	CD44	1.58292
FN1	ITGAV	1.58004
LGALS3BP	PKM	1.57836
CLU	HSP90AA1	1.57739
ITGB1	ITGAV	1.57585
CLU	TFRC	1.57463
S100A8	PKM	1.57403
ALDOA	ANXA2	1.57325
C1QBP	PKM	1.56938
TFRC	HSP90AA1	1.56759
HSP90AA1	ANXA1	1.56685
FN1	CTSD	1.56627
APP	S100A8	1.56599
TFRC	TFRC	1.56483
ITGB1	CTSD	1.56209
CTSD	HSP90AA1	1.55921
ERBB2	ANXA2	1.55771
CALR	HSP90AA1	1.55758
HSP90B1	ANXA2	1.55675
CTSD	TFRC	1.55645
HSP90AA1	CALR	1.5556
CALR	TFRC	1.55482
P4HB	PKM	1.55066
ITGB1	HSP90B1	1.55011
ANXA1	PKM	1.5479
ITGB1	P4HB	1.5458
CLU	ANXA2	1.54498
ITGB1	HYOU1	1.54477
HMGB1	ALDOA	1.54272
LGALS3BP	HSP90AA1	1.54159
CD44	PKM	1.5415
LGALS3BP	TFRC	1.53883
PKM	ALDOA	1.53786
S100A8	HSP90AA1	1.53726
HSP90AA1	KRT1	1.53595
TFRC	ANXA2	1.53518
S100A8	TFRC	1.5345
C1QBP	HSP90AA1	1.53261
KRT1	PKM	1.52987
C1QBP	TFRC	1.52985
CTSD	ANXA2	1.5268
CALR	ANXA2	1.52517
FN1	ANXA1	1.52496
VCP	PKM	1.52237
ITGB1	ANXA1	1.52078
ALB	HSP90AA1	1.51465
P4HB	HSP90AA1	1.51389
HSP90AA1	S100A8	1.5138
HYOU1	PKM	1.51208
ALB	TFRC	1.51189
P4HB	TFRC	1.51113
ANXA1	HSP90AA1	1.51113
ITGB1	CALR	1.50953
LGALS3BP	ANXA2	1.50918
ANXA1	TFRC	1.50837
S100A8	ANXA2	1.50484
CD44	HSP90AA1	1.50473
MIF	PKM	1.50369
APOE	PKM	1.5035
CD44	TFRC	1.50197
C1QBP	ANXA2	1.5002
PKM	CD44	1.49748
APP	ALB	1.49643
HMGB1	ITGAV	1.49527
FN1	KRT1	1.49406
KRT1	HSP90AA1	1.4931
ALDOA	ALDOA	1.49262
HSP90AA1	LGALS3BP	1.49256
PKM	ITGAV	1.49041
KRT1	TFRC	1.49034
ITGB1	KRT1	1.48988
PNP	PKM	1.48966
VCP	HSP90AA1	1.48559
BSG	PKM	1.48331
ANXA2	ALDOA	1.48246
ALB	ANXA2	1.48224
HMGB1	CTSD	1.48151
P4HB	ANXA2	1.48148
ANXA1	ANXA2	1.47872
SOD1	HSP90AA1	1.47667
PKM	CTSD	1.47664
CALU	PKM	1.47647
HSP90B1	ALDOA	1.47613
HYOU1	HSP90AA1	1.47531
HNRNPM	PKM	1.47439
HYOU1	TFRC	1.47254
APP	CD36	1.46924
HMGB1	VCAM1	1.46903
ITGB1	S100A8	1.46773
MIF	HSP90AA1	1.46691
PKM	HSP90B1	1.46466
CLU	ALDOA	1.46435
PKM	VCAM1	1.46417
MIF	TFRC	1.46415
APOE	TFRC	1.46397
KRT1	ANXA2	1.46068
PKM	P4HB	1.46036
RPSA	PKM	1.45959
PKM	HYOU1	1.45932
LGALS1	PKM	1.45653
TFRC	ALDOA	1.45456
VCP	ANXA2	1.45318
PNP	HSP90AA1	1.45288
ALDOA	CD44	1.45224
HSP90AA1	HMGB1	1.45094
FN1	LGALS3BP	1.45067
PNP	TFRC	1.45012
BSG	HSP90AA1	1.44653
HSP90AA1	PPARA	1.4465
ITGB1	LGALS3BP	1.44649
CTSD	ALDOA	1.44617
APP	APOA1	1.44605
ALDOA	ITGAV	1.44517
CALR	ALDOA	1.44454
HSP90AA1	ALB	1.44424
BSG	TFRC	1.44377
HMGB2	PKM	1.44312
HYOU1	ANXA2	1.44289
ANXA5	PKM	1.44234
RXRA	PKM	1.44217
HMGB1	ANXA1	1.4402
GSN	PKM	1.43995
CALU	HSP90AA1	1.43969
IGF2R	PKM	1.43965
APOB	HSP90AA1	1.43785
HNRNPM	HSP90AA1	1.43762
CALU	TFRC	1.43693
ERBB2	CD44	1.4367
HSP90B1	CD44	1.43574
PKM	ANXA1	1.43533
ANXA2	ITGAV	1.43501
HNRNPM	TFRC	1.43486
MIF	ANXA2	1.4345
APOE	ANXA2	1.43432
LRP1	HSP90AA1	1.4334
A2M	CD44	1.43265
ALDOA	CTSD	1.4314
ITGB4	PKM	1.43088
ERBB2	ITGAV	1.42964
APP	ANXA5	1.42864
LGALS3BP	ALDOA	1.42855
P3H1	PKM	1.42746
A2M	ITGAV	1.42558
NME1	PKM	1.42476
HSP90AA1	MIF	1.42425
S100A8	ALDOA	1.42422
PKM	CALR	1.42409
CLU	CD44	1.42397
RPSA	HSP90AA1	1.42282
ANXA2	CTSD	1.42124
PNP	ANXA2	1.42047
RPSA	TFRC	1.42005
LGALS1	HSP90AA1	1.41975
C1QBP	ALDOA	1.41957
ALDOA	HSP90B1	1.41942
ALDOA	VCAM1	1.41893
LGALS1	TFRC	1.41699
CLU	ITGAV	1.4169
ERBB2	CTSD	1.41587
ALDOA	P4HB	1.41512
HSP90B1	CTSD	1.41491
TFRC	CD44	1.41417
ALDOA	HYOU1	1.41409
A2M	CTSD	1.41182
APP	GSN	1.40962
HMGB1	KRT1	1.4093
ANXA2	HSP90B1	1.40926
FN1	HMGB1	1.40905
ANXA2	VCAM1	1.40876
APP	ITGA6	1.40779
CALU	ANXA2	1.40728
SNCA	HSP90AA1	1.40711
TFRC	ITGAV	1.40711
CTSD	CD44	1.40579
ANXA5	HSP90AA1	1.40556
HNRNPM	ANXA2	1.40521
ANXA2	P4HB	1.40496
ESRRA	TFRC	1.40493
ITGB1	HMGB1	1.40487
PKM	KRT1	1.40443
CALR	CD44	1.40416
ANXA2	HYOU1	1.40392
ERBB2	HSP90B1	1.40389
HMGB2	TFRC	1.40359
CLU	CTSD	1.40314
HSP90B1	HSP90B1	1.40293
ANXA5	TFRC	1.4028
FN1	ALB	1.40235
ALB	ALDOA	1.40161
P4HB	ALDOA	1.40085
IGF2R	TFRC	1.40012
CTSD	ITGAV	1.39872
HSP90B1	P4HB	1.39863
ITGB1	ALB	1.39817
ANXA1	ALDOA	1.39809
HSP90B1	HYOU1	1.39759
CALR	ITGAV	1.39709
FN1	ITGA3	1.39455
A2M	HYOU1	1.3945
ITGB4	HSP90AA1	1.39411
TFRC	CTSD	1.39334
CD44	ALDOA	1.39169
ITGB4	TFRC	1.39135
CLU	HSP90B1	1.39116
STOML2	PKM	1.39094
P3H1	HSP90AA1	1.39069
RPSA	ANXA2	1.3904
ITGB1	ITGA3	1.39037
HSD17B12	HSP90AA1	1.39013
ALDOA	ANXA1	1.3901
HSP90AA1	ITGB3	1.38942
LGALS3BP	CD44	1.38817
P3H1	TFRC	1.38792
HSD17B12	TFRC	1.38737
LGALS1	ANXA2	1.38734
HMGB1	S100A8	1.38715
CLU	P4HB	1.38685
APP	TNF	1.38635
CLU	HYOU1	1.38582
PRDX4	PKM	1.38387
CALR	CTSD	1.38332
FN1	MIF	1.38236
PKM	S100A8	1.38229
NME2	PKM	1.38206
ADAM10	TFRC	1.38182
TFRC	HSP90B1	1.38136
LGALS3BP	ITGAV	1.3811
TFRC	VCAM1	1.38086
KRT1	ALDOA	1.38006
ANXA2	ANXA1	1.37993
S100A7	PKM	1.37893
ALDOA	CALR	1.37885
ITGB1	MIF	1.37817
TFRC	P4HB	1.37705
HSP90AA1	APOB	1.37653
HSP90AA1	ANXA5	1.37646
TFRC	HYOU1	1.37602
C3	HSP90AA1	1.37552
FN1	CD36	1.37516
ERBB2	ANXA1	1.37456
HMGB2	ANXA2	1.37394
HSP90B1	ANXA1	1.3736
ANXA5	ANXA2	1.37315
CTSD	HSP90B1	1.37297
C3	TFRC	1.37276
TXLNA	HSP90AA1	1.3726
CTSD	VCAM1	1.37248
C1QBP	ITGAV	1.37212
HSP90AA1	PRDX4	1.37136
CALR	HSP90B1	1.37134
FN1	ITGB2	1.37131
ITGB1	CD36	1.37098
GSN	ANXA2	1.37077
IGF2R	ANXA2	1.37047
ANXA2	CALR	1.36868
CTSD	P4HB	1.36867
CTSD	HYOU1	1.36763
LGALS3BP	CTSD	1.36733
ITGB1	ITGB2	1.36713
CALR	P4HB	1.36704
PPT1	PKM	1.36703
PRDX5	PKM	1.36658
GPC4	HSP90AA1	1.36658
CALR	HYOU1	1.366
DST	PKM	1.36595
ITPR3	PKM	1.36451
NAXE	PKM	1.36418
S100A8	CTSD	1.363
HSP90B1	CALR	1.36235
HYOU1	ALDOA	1.36227
APP	TGFB1	1.36191
PKM	LGALS3BP	1.36105
ITGA6	TFRC	1.36089
P4HB	CD44	1.36047
ALDOA	KRT1	1.3592
P3H1	ANXA2	1.35827
ANXA1	CD44	1.35771
APP	LGALS3	1.35623
LGALS3BP	HSP90B1	1.35535
STOML2	HSP90AA1	1.35417
MIF	ALDOA	1.35387
APOE	ALDOA	1.35369
MYDGF	PKM	1.35289
TFRC	ANXA1	1.35203
FN1	APOA1	1.35197
MYG1	PKM	1.35154
STOML2	TFRC	1.35141
CD44	CD44	1.3513
LGALS3BP	P4HB	1.35105
ANXA1	ITGAV	1.35064
CLU	CALR	1.35058
S100A8	VCAM1	1.35052
CD9	HSP90AA1	1.35015
LGALS3BP	HYOU1	1.35001
SERPINA1	TFRC	1.34949
ANXA2	KRT1	1.34903
FN1	ITGB3	1.34753
CD9	TFRC	1.34739
PRDX4	HSP90AA1	1.34709
APP	CD74	1.34677
HLA-DRB1	PKM	1.34471
CD44	ITGAV	1.34424
ERBB2	KRT1	1.34366
ITGB1	ITGB3	1.34335
CALR	ANXA1	1.34201
TFRC	CALR	1.34078
PNP	ALDOA	1.33984
P4HB	CTSD	1.33963
S100A7	TFRC	1.33939
ALDOA	S100A8	1.33705
YARS1	PKM	1.33634
S100A9	ANXA2	1.33492
GPC4	ANXA2	1.33416
BSG	ALDOA	1.3335
KRT1	ITGAV	1.33261
CTSD	CALR	1.3324
ATP1B3	HSP90AA1	1.33146
CLU	KRT1	1.33093
CALR	CALR	1.33077
TF	ANXA2	1.33072
CD44	CTSD	1.33047
ITGB1	ANXA5	1.33038
PRDX5	HSP90AA1	1.32981
ATP1B3	TFRC	1.3287
ALB	VCAM1	1.32792
P4HB	HSP90B1	1.32765
NME3	PKM	1.3275
PPT1	TFRC	1.32749
NAXE	HSP90AA1	1.3274
PRDX5	TFRC	1.32705
ANXA2	S100A8	1.32688
CALU	ALDOA	1.32665
ANXA1	HSP90B1	1.32489
ANXA1	VCAM1	1.32439
TNFRSF1A	HSP90AA1	1.32362
P4HB	P4HB	1.32335
P4HB	HYOU1	1.32231
HYOU1	CD44	1.32188
S100A8	ANXA1	1.32169
SDF4	HSP90AA1	1.32141
TFRC	KRT1	1.32113
ANXA1	P4HB	1.32059
HLA-DRA	PKM	1.32003
APP	PPARG	1.31954
PKM	HMGB1	1.31943
KRT1	CTSD	1.31884
SDF4	TFRC	1.31865
CD44	HSP90B1	1.31849
C1QBP	ANXA1	1.31704
SAR1A	PKM	1.3167
MYDGF	HSP90AA1	1.31612
ALDOA	LGALS3BP	1.31581
GPI	PKM	1.3158
FN1	GSN	1.31554
HYOU1	ITGAV	1.31482
LGALS3BP	CALR	1.31478
MYG1	HSP90AA1	1.31476
PRDX4	ANXA2	1.31468
CTSB	ANXA2	1.31457
CD44	P4HB	1.31419
HSP90AA1	B2M	1.31371
FN1	ITGA6	1.31371
MIF	CD44	1.31349
MYDGF	TFRC	1.31336
CD44	HYOU1	1.31315
FN1	TF	1.3131
CTSD	KRT1	1.31274
ALPI	PKM	1.31247
HSPA13	TFRC	1.31085
HSP90AA1	S100A4	1.31031
RPSA	ALDOA	1.30978
S100A7	ANXA2	1.30974
ITGB1	ITGA6	1.30952
SNX2	TFRC	1.30844
HLA-DRB1	HSP90AA1	1.30794
LGALS1	ALDOA	1.30672
APP	TLR2	1.30648
KRT1	VCAM1	1.30636
ANXA2	LGALS3BP	1.30564
HSP90AA1	CXCR2	1.30264
HYOU1	CTSD	1.30105
VCP	HSP90B1	1.29936
HSP90B1	LGALS3BP	1.29931
TFRC	S100A8	1.29898
VCP	VCAM1	1.29886
P4HB	ANXA1	1.29832
PPT1	ANXA2	1.29784
HMGB1	MIF	1.29759
HSP90AA1	CD4	1.2973
YARS1	TFRC	1.2968
DST	ANXA2	1.29677
APP	THBS1	1.29652
A2M	LGALS3BP	1.29622
ANXA1	ANXA1	1.29556
ITPR3	ANXA2	1.29532
VCP	P4HB	1.29505
NAXE	ANXA2	1.29499
ESRRA	ALDOA	1.29465
VCP	HYOU1	1.29402
HMGB2	ALDOA	1.29331
BSG	CD44	1.29311
APP	TLR4	1.29277
PKM	MIF	1.29273
MIF	CTSD	1.29266
ANXA5	ALDOA	1.29253
APOE	CTSD	1.29247
S100A8	KRT1	1.29079
CTSD	S100A8	1.2906
PTGDS	HSP90AA1	1.29036
IGF2R	ALDOA	1.28984
PSAP	TFRC	1.2897
L1CAM	TFRC	1.28965
CD44	ANXA1	1.28916
HYOU1	HSP90B1	1.28907
APP	SORL1	1.28837
CLU	LGALS3BP	1.28754
CRTAP	TFRC	1.28724
FGF1	HSP90AA1	1.28723
P4HB	CALR	1.28708
HMGB1	ITGB2	1.28655
CALU	CD44	1.28627
C1QBP	KRT1	1.28614
BSG	ITGAV	1.28604
HYOU1	P4HB	1.28477
ANXA1	CALR	1.28431
HLA-DRA	HSP90AA1	1.28325
DPP7	TFRC	1.2819
ITGB4	ALDOA	1.28107
MIF	VCAM1	1.28018
APOE	VCAM1	1.27999
CD44	CALR	1.27791
TFRC	LGALS3BP	1.27774
P3H1	ALDOA	1.27765
KRT1	ANXA1	1.27753
SMC3	CD44	1.27735
SAR1A	TFRC	1.27716
APP	NR1H3	1.27655
FN1	HP	1.27634
ALDOA	HMGB1	1.27419
ALPI	TFRC	1.27293
LRP1	ITGAV	1.27291
BSG	CTSD	1.27228
SMC3	ITGAV	1.27029
PON2	HSP90AA1	1.26944
CTSD	LGALS3BP	1.26936
S100A8	S100A8	1.26864
ALB	KRT1	1.26819
FN1	TGFB1	1.26783
CALR	LGALS3BP	1.26773
ALDOA	ALB	1.26749
YARS1	ANXA2	1.26715
PNP	HSP90B1	1.26664
PNP	VCAM1	1.26615
APP	APOE	1.26591
ANXA1	KRT1	1.26466
ANXA2	HMGB1	1.26402
C1QBP	S100A8	1.26399
ITGB1	TGFB1	1.26364
AIP	HSP90AA1	1.26282
HMGB1	ITGB3	1.26277
FN1	LGALS3	1.26215
NTRK2	PKM	1.26182
BSG	HSP90B1	1.2603
LGALS1	ITGAV	1.25927
VCP	CALR	1.25878
ITGB1	LGALS3	1.25797
PTGDS	ANXA2	1.25794
ANXA2	ALB	1.25732
BSG	P4HB	1.25599
BSG	HYOU1	1.25496
ERBB2	PPARA	1.2542
PCYOX1	HSP90AA1	1.25405
GPC4	ALDOA	1.25354
CALU	HSP90B1	1.25346
ANXA5	CD44	1.25214
LGALS3BP	LGALS3BP	1.25173
APOB	HSP90B1	1.25161
PCYOX1	TFRC	1.25129
HNRNPM	VCAM1	1.25088
IGF2R	CD44	1.24946
CALU	P4HB	1.24915
HYOU1	CALR	1.24849
CALU	HYOU1	1.24812
MAG	HSP90AA1	1.24776
ALDOA	MIF	1.24749
APOB	P4HB	1.24731
LRP1	HSP90B1	1.24716
HNRNPM	P4HB	1.24708
HNRNPM	HYOU1	1.24604
ALB	S100A8	1.24604
HMGB2	ITGAV	1.24586
PKM	ANXA5	1.24494
HSP90AA1	THBS1	1.24433
GSN	ITGAV	1.24269
ANXA1	S100A8	1.24251
IGF2R	ITGAV	1.24239
CXCR4	P4HB	1.24207
EPHA4	HSP90AA1	1.24125
ITGB4	CD44	1.24069
MIF	CALR	1.2401
A2M	ITGA3	1.2401
VIM	CD44	1.24002
PKM	PRDX4	1.23984
CLU	ALB	1.23922
SMC3	HYOU1	1.2392
ANXA2	MIF	1.23733
PNP	ANXA1	1.23732
P3H1	CD44	1.23726
SDF2L1	ANXA2	1.23708
CUTA	ANXA2	1.23703
RPSA	HSP90B1	1.23658
HSP90AA1	CD9	1.23612
TFRC	HMGB1	1.23612
RPSA	VCAM1	1.23608
PRDX4	ALDOA	1.23405
CTSB	ALDOA	1.23395
ITGB4	ITGAV	1.23362
ESRRA	CTSD	1.23343
LGALS1	VCAM1	1.23302
SNCA	CTSD	1.23285
HMGB2	CTSD	1.23209
TFRC	PPARA	1.23167
CLU	ITGA3	1.23142
ANXA5	CTSD	1.23131
ADAM10	CD44	1.23116
BSG	ANXA1	1.23097
P3H1	ITGAV	1.2302
APP	TNFSF13B	1.23007
TFRC	ALB	1.22942
S100A7	ALDOA	1.22912
IGF2R	CTSD	1.22862
APOH	ANXA2	1.22827
CTSD	HMGB1	1.22774
PKM	GSN	1.22592
NTRK2	HSP90AA1	1.22505
KRT1	S100A8	1.22448
HSP90AA1	NR1H3	1.22436
CALU	ANXA1	1.22413
P4HB	LGALS3BP	1.22404
APOB	ANXA1	1.22229
TFRC	ITGA3	1.22162
A2M	CD36	1.22071
MIF	KRT1	1.22045
APP	CCL5	1.2204
APP	ADAM9	1.22037
APOE	KRT1	1.22026
HSP90B1	ITGB2	1.21996
BSG	CALR	1.21972
HMGB2	VCAM1	1.21961
ANXA5	HSP90B1	1.21933
PPT1	ALDOA	1.21721
PRDX5	ALDOA	1.21677
P3H1	CTSD	1.21643
IGF2R	VCAM1	1.21614
HSD17B12	CTSD	1.21587
MAG	ANXA2	1.21535
ANXA5	P4HB	1.21502
CD44	LGALS3BP	1.21487
NAXE	ALDOA	1.21436
ANXA5	HYOU1	1.21399
CTSD	ITGA3	1.21324
GPC4	CD44	1.21315
CALU	CALR	1.21288
APOA1	P4HB	1.21232
CLU	CD36	1.21203
CALR	ITGA3	1.2116
IGF2R	HYOU1	1.2113
APOB	CALR	1.21104
ITGA6	CD44	1.21023
TFRC	MIF	1.20943
ITGB4	HSP90B1	1.20787
HMGB1	TNF	1.20751
RPSA	ANXA1	1.20725
LRP1	CALR	1.20658
PNP	KRT1	1.20641
GPC4	ITGAV	1.20609
APP	CTSB	1.20602
S100A8	HMGB1	1.20578
P3H1	HSP90B1	1.20445
LGALS1	ANXA1	1.20419
HSD17B12	HSP90B1	1.20389
ITGB4	P4HB	1.20357
ITGA6	ITGAV	1.20316
MYDGF	ALDOA	1.20308
FN1	THBS1	1.20244
TFRC	CD36	1.20223
MYG1	ALDOA	1.20172
ERBB2	APOA1	1.20157
C1QBP	HMGB1	1.20113
CTSD	MIF	1.20104
P3H1	P4HB	1.20015
ALDOA	ANXA5	1.1997
CALR	MIF	1.19941
COL1A2	CD44	1.19939
P3H1	HYOU1	1.19911
S100A8	ALB	1.19908
SERPINA1	CD44	1.19883
HSD17B12	HYOU1	1.19855
HSP90AA1	HLA-DRB1	1.19836
MIF	S100A8	1.1983
ITGB1	THBS1	1.19825
APOE	S100A8	1.19812
A2M	APOA1	1.19752
CD9	CD44	1.19672
APP	FCGR3A	1.19622
RPSA	CALR	1.196
LGALS3BP	ITGA3	1.19561
ALDOA	PRDX4	1.1946
C1QBP	ALB	1.19443
CTSD	CD36	1.19385
EZR	VCAM1	1.19311
APP	IL1B	1.19298
COL1A2	ITGAV	1.19232
SERPINA1	ITGAV	1.19176
HNRNPM	KRT1	1.19115
HMGB2	ANXA1	1.19078
ITGB1	CD9	1.19005
CTSD	ITGB2	1.19
ANXA5	ANXA1	1.19
ANXA2	ANXA5	1.18953
CLU	APOA1	1.18884
CALR	ITGB2	1.18837
IGF2R	ANXA1	1.18731
HYOU1	LGALS3BP	1.18545
ANXA2	PRDX4	1.18444
ERBB2	APOB	1.18424
ITGB1	PPT1	1.18359
HSP90B1	APOB	1.18328
ITGB1	PTPRJ	1.18325
HSP90B1	ANXA5	1.1832
LUM	CD44	1.18266
ANXA1	HMGB1	1.17965
S100A8	MIF	1.17909
PKM	S100A4	1.17879
ANXA5	CALR	1.17875
ITGB4	ANXA1	1.17854
HSP90B1	PRDX4	1.17811
ATP1B3	CD44	1.17804
SERPINA1	CTSD	1.17799
PTGDS	ALDOA	1.17732
HSP90AA1	HLA-DRA	1.17706
PPT1	CD44	1.17683
PRDX5	CD44	1.17639
RPSA	KRT1	1.17635
LGALS3BP	CD36	1.17622
LUM	ITGAV	1.17559
RXRB	HSP90B1	1.17553
C1QBP	MIF	1.17444
LGALS1	KRT1	1.17329
PRDX4	CTSD	1.17283
CTSB	CTSD	1.17273
S100A8	CD36	1.17189
FN1	APOE	1.17183
CLU	ANXA5	1.17143
ATP1B3	ITGAV	1.17097
HSP90AA1	ROR2	1.17051
ANXA2	GSN	1.17051
GPC1	CD44	1.17027
PPT1	ITGAV	1.16976
HNRNPM	S100A8	1.16901
ANXA2	TF	1.16807
S100A8	ITGB2	1.16804
S100A7	CTSD	1.1679
ITGB1	APOE	1.16764
ITGB4	CALR	1.1673
SAR1A	ALDOA	1.16688
CLU	PRDX4	1.16633
P3H1	CALR	1.16387
STOML2	P4HB	1.16363
ERBB2	ITGA6	1.1633
GPC1	ITGAV	1.16321
APP	CXCL14	1.1631
TRPV4	ANXA2	1.16272
MYDGF	CD44	1.1627
COL1A2	P4HB	1.16227
TFRC	ANXA5	1.16163
HSP90AA1	PPARD	1.16163
KRT1	HMGB1	1.16162
PRDX4	HSP90B1	1.16085
TTR	KRT1	1.16068
HSPA13	CD44	1.16019
HMGB2	KRT1	1.15988
CD44	ITGA3	1.15875
HSP90AA1	FER	1.15816
ATP1B3	CTSD	1.1572
HLA-A	HSP90B1	1.15683
GSN	KRT1	1.15671
BSG	LGALS3BP	1.15668
PRDX4	P4HB	1.15655
IGF2R	KRT1	1.15641
CUTA	ALDOA	1.1564
APOA1	KRT1	1.15639
PPT1	CTSD	1.15599
PRDX4	HYOU1	1.15551
S100A7	VCAM1	1.15542
KRT1	ALB	1.15492
APP	PAEP	1.15469
RPSA	S100A8	1.1542
CTSD	ANXA5	1.15325
NAXE	CTSD	1.15315
HSPA13	ITGAV	1.15312
HLA-A	P4HB	1.15252
BGN	CD44	1.15181
CALR	APOB	1.15169
CALR	ANXA5	1.15162
HLA-A	HYOU1	1.15149
PTPRC	CD44	1.15143
GPC4	ANXA1	1.15101
PSEN1	CD44	1.15002
CLU	TF	1.14997
CTSD	PRDX4	1.14815
COL2A1	CD44	1.14762
TNFRSF1B	HSP90B1	1.14718
CD44	MIF	1.14656
CALR	PRDX4	1.14652
APP	LAIR1	1.1455
BGN	ITGAV	1.14474
IL7R	CALR	1.14452
FN1	APCS	1.1445
HSP90AA1	FCGR3A	1.14403
TLR2	HSP90B1	1.14362
PRDX5	HSP90B1	1.14357
PPT1	VCAM1	1.14352
HSP90AA1	MST1R	1.14227
ITPR3	HSP90B1	1.1415
NAXE	HSP90B1	1.14117
TFRC	ITGA6	1.14078
COL2A1	ITGAV	1.14055
TFRC	TF	1.14017
ATP1B3	HYOU1	1.13988
CD44	CD36	1.13936
HSPA13	CTSD	1.13936
PRDX5	P4HB	1.13927
PSAP	CD44	1.13904
L1CAM	CD44	1.13899
PPT1	HYOU1	1.13867
COL14A1	CD44	1.13861
SOD1	ALB	1.13849
HMGB2	S100A8	1.13773
ITPR3	P4HB	1.1372
NAXE	P4HB	1.13686
CRTAP	CD44	1.13658
TF	CALR	1.13632
APP	TAFA4	1.13601
NAXE	HYOU1	1.13583
LGALS3BP	ANXA5	1.13563
CD44	ITGB2	1.13552
MIF	HMGB1	1.13544
APOE	HMGB1	1.13525
SDF4	HSP90B1	1.13517
KRT1	MIF	1.13493
LAMB1	ITGAV	1.13483
MAG	ALDOA	1.13472
ITGB1	TGM2	1.13444
IGF2R	S100A8	1.13427
FGF1	CD44	1.13381
HLA-DRB1	CTSD	1.13368
ALDOA	S100A4	1.13355
TNC	CD44	1.13271
PSAP	ITGAV	1.13197
L1CAM	ITGAV	1.13192
ITGB1	TNFSF13B	1.13181
COL14A1	ITGAV	1.13154
DPP7	CD44	1.13124
APP	ADIPOQ	1.13066
HSP90AA1	MERTK	1.13053
LGALS3BP	PRDX4	1.13053
CALR	TF	1.13016
LGALS1	LGALS3BP	1.1299
MYDGF	HSP90B1	1.12988
SDF4	HYOU1	1.12983
CRTAP	ITGAV	1.12952
HYOU1	ITGA3	1.12933
CLU	TNF	1.12914
C3	KRT1	1.12905
ITGB1	CD14	1.12859
APOE	ALB	1.12855
PTPRZ1	ITGAV	1.12815
HMGB1	TLR2	1.12763
HSPA13	HSP90B1	1.12738
BCAN	CD44	1.12731
FN1	PPBP	1.12731
ANXA2	B2M	1.12679
C1QBP	ANXA5	1.12665
ALB	APOA1	1.1261
ANXA2	S100A9	1.12569
TNC	ITGAV	1.12565
ITGB1	CSF2RB	1.12564
MYDGF	P4HB	1.12558
P4HB	APOA1	1.12534
ITGB8	CD44	1.12464
DPP7	ITGAV	1.12417
ANXA2	S100A4	1.12339
UGGT1	CTSD	1.12285
ITGB1	ADAM9	1.12211
HSPA13	HYOU1	1.12204
HSP90AA1	CSF1R	1.12168
PNP	HMGB1	1.12141
P4HB	ITGB3	1.12089
PRDX4	CALR	1.12028
BCAN	ITGAV	1.12025
HSP90AA1	FCGR1A	1.11988
SAR1A	ITGAV	1.11943
PSAP	CTSD	1.1182
L1CAM	CTSD	1.11815
ERBB2	S100A4	1.11802
APP	VEGFA	1.11793
ITGB8	ITGAV	1.11757
A2M	B2M	1.11737
HSP90B1	S100A4	1.11706
TF	KRT1	1.11667
ITGB1	SEMA7A	1.11659
HLA-A	CALR	1.11625
CRTAP	CTSD	1.11575
ANXA5	LGALS3BP	1.11571
APP	CCL26	1.11529
LGALS3BP	ITGA6	1.11477
PRDX5	ANXA1	1.11424
HMGB1	TLR4	1.11393
IGF2R	LGALS3BP	1.11303
YARS1	VCAM1	1.11283
ITPR3	ANXA1	1.11217
APP	IGSF6	1.11212
APP	FPR2	1.1121
CD44	ITGB3	1.11173
UGGT1	HSP90B1	1.11087
COL2A1	P4HB	1.1105
DPP7	CTSD	1.11041
SDF2	CTSD	1.11038
ANXA2	CD4	1.11037
HYOU1	CD36	1.10994
S100A8	TF	1.10983
HLA-DRA	CTSD	1.10899
MIF	MIF	1.10874
APOE	MIF	1.10856
P4HB	APOB	1.108
P4HB	ANXA5	1.10793
A2M	LGALS3	1.1077
THY1	ITGAV	1.10763
PSAP	HSP90B1	1.10623
HYOU1	ITGB2	1.10609
CLU	S100A4	1.10529
ANXA1	APOB	1.10524
ANXA1	ANXA5	1.10517
KRT1	APOA1	1.10454
HMGB1	PPT1	1.10301
PRDX5	CALR	1.10299
P4HB	PRDX4	1.10283
ATP1B1	CTSD	1.10198
CALU	ALB	1.10152
COL14A1	P4HB	1.10149
AIMP1	HSP90B1	1.10143
CXCR4	HMGB1	1.10114
PSAP	HYOU1	1.10089
L1CAM	HYOU1	1.10083
P3H1	LGALS3BP	1.10083
PCYOX1	CD44	1.10062
NAXE	CALR	1.10059
BSG	ITGA3	1.10056
MYDGF	ANXA1	1.10055
CRTAP	P4HB	1.09947
CLU	LGALS3	1.09902
TFRC	B2M	1.09889
CD44	ANXA5	1.09876
S100A9	S100A8	1.09872
CRTAP	HYOU1	1.09843
SDF2	HSP90B1	1.0984
PKM	PPT1	1.09814
GPC4	S100A8	1.09796
LRP1	PPARA	1.09748
PPARG	CD36	1.09738
ITGB1	ADAM12	1.09725
VCP	APOA1	1.09704
HLA-DRA	HSP90B1	1.09702
S100A7	KRT1	1.09569
SDF2L1	CTSD	1.09523
ITGB1	IL1B	1.09472
SDF4	CALR	1.09459
TF	S100A8	1.09452
ERP44	HSP90B1	1.0942
PTN	P4HB	1.0942
SDF2	P4HB	1.09409
PCYOX1	ITGAV	1.09356
FN1	PLAUR	1.09324
DPP7	HYOU1	1.09309
SDF2	HYOU1	1.09306
HDGF	KRT1	1.09194
GPX7	P4HB	1.09119
ALB	GSN	1.08967
MYDGF	CALR	1.0893
ITGB1	PLAUR	1.08906
CALR	B2M	1.08888
ERP44	HYOU1	1.08886
LGALS1	HMGB1	1.08828
FN1	CRP	1.08808
APP	MMP9	1.08766
ALB	TF	1.08723
CTSD	S100A4	1.0871
HMGB1	APOE	1.08706
HSPA13	CALR	1.0868
IGF2	CTSD	1.08573
CALR	S100A4	1.08547
CALR	TGFB1	1.08488
SMC3	ITGA3	1.0848
RPSA	ALB	1.08464
PPT1	KRT1	1.08378
SERPINA1	S100A8	1.08364
SDF2L1	HSP90B1	1.08325
TFRC	CD4	1.08247
PKM	APOE	1.0822
BSG	CD36	1.08117
PCYOX1	CTSD	1.07979
VCP	APOB	1.0797
VCP	ANXA5	1.07963
SDF2L1	P4HB	1.07895
PON2	P4HB	1.0789
APP	IL1RL1	1.07853
CTSB	S100A8	1.07837
APOE	APOA1	1.07817
ADAM23	ITGAV	1.07811
SDF2L1	HYOU1	1.07791
CD44	ITGA6	1.07791
PON2	HYOU1	1.07787
HSP90B1	TNFRSF1B	1.07583
HMGB2	HMGB1	1.07487
VCP	PRDX4	1.07454
CXCR4	MIF	1.07444
CTSD	CD4	1.07409
ITGA6	LGALS3BP	1.0738
S100A7	S100A8	1.07354
HSP90AA1	FCGR2A	1.07313
S100A8	HP	1.07308
APOB	CD36	1.07249
CD80	HSP90AA1	1.07196
ESRRA	PPARA	1.07177
IGF2R	HMGB1	1.07141
CTSD	CD74	1.07138
CALU	ITGB2	1.07048
HMGB1	CXCR4	1.07035
UGGT1	CALR	1.0703
SPARC	VCAM1	1.06985
LGALS3BP	S100A4	1.06948
RXRA	PPARA	1.06948
HYOU1	ANXA5	1.06934
TTR	ALB	1.06897
APOB	ITGB2	1.06864
KRT1	GSN	1.06811
ALDOA	THBS1	1.06757
S100A8	S100A9	1.06745
APOA1	PPARA	1.06694
PKM	HLA-DRB1	1.06685
LYZ	ANXA1	1.06663
ALB	TNF	1.0664
HSP90AA1	VEGFA	1.06574
KRT1	TF	1.06567
GSN	ALB	1.065
APOA1	ALB	1.06468
RPSA	MIF	1.06465
SAR1A	ANXA1	1.06436
HYOU1	PRDX4	1.06425
LRP1	ITGB2	1.06419
LGALS3BP	LGALS3	1.06322
PCYOX1	HYOU1	1.06247
SERPINA1	LGALS3BP	1.06239
CLU	PPARG	1.06232
ESRRA	ITGA3	1.06171
PPT1	S100A8	1.06164
SMC3	ITGB2	1.06157
HSP90B1	TLR2	1.06104
APOE	APOB	1.06084
CD9	LGALS3BP	1.06029
CD44	VIM	1.05987
SDF2	CALR	1.05782
MSN	VCAM1	1.05753
ANXA2	THBS1	1.05741
PRDX4	LGALS3BP	1.05724
IGF2R	ITGA3	1.0569
OGFR	ALDOA	1.05525
ERP44	CALR	1.05362
ALDOA	PPT1	1.05291
LAMC1	ITGAV	1.05118
ALB	HP	1.05047
APOB	APOA1	1.0493
HMGB2	MIF	1.04818
ITGB4	ITGA3	1.04813
HSP90B1	TLR4	1.04733
PNP	ANXA5	1.04692
HSP90AA1	FLT3	1.04602
PKM	HLA-DRA	1.04554
P4HB	B2M	1.04519
LRP1	APOA1	1.04484
IGF2R	MIF	1.04471
P3H1	ITGA3	1.04471
ANXA2	PPT1	1.04274
SDF2L1	CALR	1.04268
PON2	CALR	1.04263
P4HB	S100A4	1.04178
APOE	GSN	1.04174
ATP1B3	LGALS3BP	1.0416
BSG	ANXA5	1.04057
LRP1	ITGB3	1.0404
PPT1	LGALS3BP	1.0404
RXRA	CD36	1.04003
SMC3	ITGB3	1.03778
NAXE	LGALS3BP	1.03755
IGF2R	CD36	1.03752
APOA1	CD36	1.03749
ERBB2	PTPRJ	1.03703
ALDOA	APOE	1.03696
CTSD	AGT	1.03411
P4HB	CXCR2	1.03411
CALU	ANXA5	1.03373
SAR1A	KRT1	1.03346
A2M	PPT1	1.03332
PKM	FLT1	1.0331
APOB	APOB	1.03196
RXRB	HMGB1	1.0303
NME1	MIF	1.02982
FN1	CTSL	1.02953
ALPI	KRT1	1.02923
KRT1	HP	1.02892
SOD1	TNF	1.02841
GPC4	ALB	1.0284
ITGA6	PPARA	1.02773
LRP1	APOB	1.02751
ANXA2	APOE	1.0268
APOB	PRDX4	1.02679
PKM	FER	1.02664
ANXA1	CD4	1.02601
RXRB	PPARA	1.02585
P3H1	CD36	1.02532
TF	ALB	1.02496
ITGB4	ITGB2	1.0249
CLU	PPT1	1.02464
HSPA13	LGALS3BP	1.02376
NTM	CALR	1.0236
TFRC	CD9	1.0213
GPC4	ITGA3	1.0206
BSG	ITGA6	1.01971
ITGB1	VEGFA	1.01966
CALR	THBS1	1.01949
C1QBP	TNFRSF1B	1.01927
MIF	TNF	1.01866
TTR	APOA1	1.0186
STOML2	PPARA	1.01825
ITGA6	ITGA3	1.01768
A2M	APOE	1.01737
FN1	C5AR1	1.01724
CD44	CD74	1.01689
RXRA	APOA1	1.01684
SDF2	S100A8	1.01602
PLPP3	ITGAV	1.01583
ITGB1	EMILIN1	1.01537
CD47	ITGAV	1.01518
FN1	ITGAM	1.01511
TFRC	PPT1	1.01484
GSN	APOA1	1.01462
PPARG	TNF	1.01449
APOA1	APOA1	1.0143
APOC3	KRT1	1.01416
HMGB1	IL1B	1.01414
SERPINA1	ALB	1.01407
LGALS1	ANXA5	1.01379
HNRNPM	GSN	1.01263
RPSA	PRDX4	1.01176
CTSB	PPARA	1.01106
ITGB1	ITGAM	1.01093
PKM	MST1R	1.01075
S100A7	HMGB1	1.01068
GSN	ITGB3	1.01018
PKM	IL1B	1.00927
CTSB	ALB	1.00881
LGALS3	LGALS3BP	1.00779
UGGT1	LGALS3BP	1.00726
CD276	TFRC	1.00725
COL1A2	ITGA3	1.00684
CTSD	PPT1	1.00645
C3	ITGB2	1.00631
SERPINA1	ITGA3	1.00627
CD9	ITGA3	1.00417
SOD1	TGFB1	1.00397
SMC3	ITGA6	1.00396
HYOU1	S100A4	1.0032
PSAP	LGALS3BP	1.00261
L1CAM	LGALS3BP	1.00256
APOE	HP	1.00255
S100A9	CD36	1.00197
ITGB4	ITGB3	1.00111
VCP	CD4	1.00047
CRTAP	LGALS3BP	1.00015
P3H2	P4HB	1.00002
IGHA1	KRT1	0.999913
PKM	MERTK	0.999014
GLG1	ANXA1	0.999012
TFRC	APOE	0.998895
PPT1	HMGB1	0.998776
TLR2	HMGB1	0.998379
SOD1	LGALS3	0.998297
ITGA6	CD36	0.998288
S100A9	ITGB2	0.998122
TNFRSF1B	PPARA	0.997492
GPC4	ITGB2	0.997365
APOA1	APOB	0.996968
RPSA	ITGA6	0.995996
S100A8	TLR4	0.995423
LGALS3BP	CD9	0.995294
DPP7	LGALS3BP	0.994808
ANXA5	PRDX4	0.994507
ITGA6	ITGB2	0.994441
FN1	MMP9	0.993576
LGALS1	TF	0.99233
CTSD	APOE	0.990512
PKM	CSF1R	0.990164
LUM	ITGA3	0.990108
PPARG	TGFB1	0.990046
ITGB1	MMP9	0.989393
LGALS3BP	PPT1	0.988833
ITGB4	APOB	0.98822
ITGB4	ANXA5	0.988146
COL1A2	CD36	0.987449
MIF	CXCR2	0.987132
C3	APOA1	0.986962
SERPINA1	CD36	0.986885
ATP1B3	ITGA3	0.985483
CD9	CD36	0.984783
P3H1	ANXA5	0.984724
S100A8	PPT1	0.9845
PPARG	LGALS3	0.984371
CXCR4	TNF	0.984358
PPT1	ITGA3	0.984275
HSD17B12	APOB	0.984241
S100A7	MIF	0.983986
HSP90B1	HLA-DRA	0.98381
PTPRD	ANXA1	0.983605
COL1A2	ITGB2	0.983602
COPS3	PPARA	0.983141
IL7R	APOA1	0.982776
TTR	GSN	0.982166
ANXA2	P2RX7	0.981696
ESRRA	TF	0.980263
C1QBP	PPT1	0.979852
TTR	TF	0.979727
P3H1	PRDX4	0.979628
TRPV4	ANXA1	0.979567
MIF	CD74	0.979078
HSP90AA1	HLA-DRB3	0.978857
RXRA	ITGA6	0.978579
GPC4	APOA1	0.978021
APOA1	GSN	0.977873
GPC1	ITGA3	0.977719
ANXA2	FLT1	0.977691
ALDOA	CTSB	0.977076
ALB	THBS1	0.976564
APOA1	TF	0.975433
CTSD	HLA-DRB1	0.975155
PKM	GPI	0.97511
TF	APOA1	0.974582
HLA-A	ITGB2	0.973853
GPC4	ITGB3	0.97358
PPT1	MIF	0.972082
FN1	ITGAX	0.970866
ITGA6	ITGB3	0.970656
CALU	S100A9	0.969883
S100A8	APOE	0.968557
BSG	LGALS3	0.968161
YARS1	HMGB1	0.968091
HSPA13	ITGA3	0.967638
S100B	ITGB2	0.96758
ITGB4	ITGA6	0.967289
ANXA2	CTSB	0.966911
LUM	ITGB2	0.966873
ITGB1	ITGAX	0.966683
ATP1B3	CD36	0.966094
HMGB1	CCL2	0.966054
ERBB2	FER	0.965866
CLU	HLA-DPA1	0.965476
PNP	CD74	0.965046
PPT1	CD36	0.964887
TLR2	CD36	0.96449
PCYOX1	LGALS3BP	0.964192
CXCR4	B2M	0.96391
HMGB1	TLR9	0.963813
SERPINA1	APOA1	0.963695
YARS1	PPARA	0.963644
P3H1	TF	0.963262
TFRC	TNFSF13B	0.963058
C1QBP	MMP14	0.962272
LGALS3	PPARA	0.961722
SOD1	PPARG	0.961602
GPC4	APOB	0.960687
HSP90AA1	HBEGF	0.960387
FN1	C1QA	0.960305
COL1A2	ITGB3	0.959817
APOB	LGALS3	0.959478
BGN	ITGA3	0.959258
CD44	CD9	0.958432
ADAM10	ITGA6	0.957759
A2M	CTSB	0.957487
PTPRZ1	HMGB1	0.957161
CD9	ITGB3	0.95715
RXRA	TNF	0.957142
COL2A1	ITGA3	0.955067
NME3	PPARA	0.954801
APOA1	TNF	0.954601
GPC1	ITGB2	0.954483
CTSD	HLA-DRA	0.953854
PTPRZ1	PPARA	0.952714
SDF4	ITGB2	0.952197
CD44	PPT1	0.951971
ERBB2	FCGR3A	0.951742
SOD1	AGT	0.951571
APP	LY86	0.950968
CD44	PSEN1	0.950307
LAMB1	ITGA3	0.949339
SAR1A	HMGB1	0.948447
HSPA13	CD36	0.94825
PPARG	PPARG	0.947676
CXCR4	CD4	0.947492
HLA-DRA	PPARA	0.94733
CTSD	HLA-DPA1	0.947294
PSAP	ITGA3	0.946486
SDF2	ALB	0.946457
L1CAM	ITGA3	0.946434
IL7R	GSN	0.946347
FN1	CST3	0.946113
COL14A1	ITGA3	0.946053
ALB	APOE	0.945953
GPX7	PPARA	0.945804
CXCR4	CD74	0.944779
APP	PRXL2A	0.944455
A2M	IL1B	0.944446
HSPA13	ITGB2	0.944402
CRTAP	ITGA3	0.94403
ESRRA	HP	0.943506
STOML2	PRDX4	0.943111
LUM	ITGB3	0.943087
TTR	HP	0.94297
ERP44	ALB	0.942261
APOE	AGT	0.94163
LGALS1	LGALS3	0.941382
PRDX4	APOB	0.941202
PRDX4	ANXA5	0.941128
LRP2	ALB	0.940929
KRT1	PPT1	0.940341
TNC	ITGA3	0.940161
ALPI	PPARA	0.939774
GPC4	ITGA6	0.939757
SV2A	HSP90AA1	0.939212
GSN	HP	0.938997
NAXE	APOA1	0.938849
DPP7	ITGA3	0.938687
APOA1	HP	0.938676
RPSA	CD4	0.937693
ALPI	ALB	0.93752
SV2A	TFRC	0.936451
PRDX4	PRDX4	0.936032
BGN	ITGB2	0.936022
FN1	C1QC	0.935738
TF	TF	0.935712
COL2A1	CD36	0.935679
GPC1	APOA1	0.93514
RXRB	ITGA6	0.934951
BCAN	ITGA3	0.934758
LGALS1	CD4	0.934632
CD44	MMP14	0.934391
LGALS3BP	CD14	0.933841
A2M	CRP	0.93363
CUTA	PPARA	0.933521
ANXA5	S100A4	0.933457
KLK6	PPARA	0.93295
VCP	PPT1	0.932838
TLN1	ITGB3	0.932112
ITGB8	ITGA3	0.932087
COL2A1	ITGB2	0.931831
GPC1	ITGB3	0.930698
CTSD	CTSB	0.930625
HMGB1	ITGAM	0.93035
P4HB	CXCR4	0.928479
UGGT1	ITGB2	0.927899
ERBB2	FCGR1A	0.927584
PSAP	CD36	0.927098
L1CAM	CD36	0.927046
AIP	PPARA	0.926898
LAMB1	ITGB2	0.926103
COL1A2	ITGA6	0.925994
CALR	INHA	0.925891
ITGB1	TGFB3	0.924879
SERPINA1	TF	0.924825
CRTAP	CD36	0.924642
CALU	PPARG	0.924624
APOA1	LGALS3	0.924484
KRT1	APOE	0.924398
PRDX5	ANXA5	0.923846
CD9	ITGA6	0.923328
IL7R	TNF	0.923075
COL14A1	ITGB2	0.922818
HYOU1	PPT1	0.92255
APOC3	ALB	0.922454
NAXE	ANXA5	0.921441
LRP2	MIF	0.920936
GPI	MIF	0.920854
APOE	SORL1	0.920491
ITGB8	MIF	0.919894
APOE	ABCA1	0.919517
DPP7	CD36	0.919298
P3H1	S100A4	0.918578
NME1	S100A9	0.918175
GPC1	APOB	0.917806
HSD17B12	TGFB1	0.917431
TNC	ITGB2	0.916925
CMTM5	PPARA	0.916744
PPARG	SORL1	0.916506
NAXE	PRDX4	0.916345
ITGB4	LGALS3	0.915736
PPARG	ABCA1	0.915532
SDF2	ITGB2	0.915422
NME1	TGFB1	0.915286
TF	TNF	0.91488
HMGB1	PLA2G2A	0.914837
MIF	PPT1	0.914156
APOE	PPT1	0.913973
RXRB	TNF	0.913514
BGN	ITGB3	0.912237
BCAN	ITGB2	0.911523
ERP44	ITGB2	0.911226
MYDGF	ANXA5	0.910156
HMGB1	AFP	0.910114
ITGB1	MDK	0.909972
MAG	ALB	0.909582
LUM	ITGA6	0.909265
LGALS3	APOA1	0.909089
ITGB8	ITGB2	0.908852
S100A8	CTSB	0.908671
IGHA1	ALB	0.908204
PCYOX1	ITGA3	0.908071
COL2A1	ITGB3	0.908046
CALR	HLA-G	0.907194
A2M	RETN	0.90719
A2M	PAEP	0.906161
CRP	TNF	0.904734
PPARG	NR1H3	0.904691
CXCR4	TLR2	0.904485
DST	GSN	0.904195
ITPR3	GSN	0.902752
DST	ITGA6	0.90236
LAMB1	ITGB3	0.902318
CALU	THBS1	0.901604
VCP	HLA-DRB1	0.901538
ALB	PPBP	0.901433
ALB	CCL5	0.900449
SDF2L1	ITGB2	0.900278
A2M	LYZ	0.899981
PNP	PTPRJ	0.899789
L1CAM	ITGB3	0.899414
BGN	APOB	0.899345
TF	HP	0.898955
THY1	ITGB2	0.898904
EPOR	TNF	0.898867
MIF	APOE	0.898213
APOE	APOE	0.89803
S100A9	S100A9	0.897524
ANXA1	P2RX7	0.897328
HSP90B1	TLR9	0.897217
GPC1	ITGA6	0.896875
TNFRSF21	PPARA	0.896645
APOB	TLR4	0.896018
PTPRZ1	ITGB3	0.895639
LRP1	THBS1	0.895309
COL2A1	ANXA5	0.89508
BSG	PPT1	0.893778
BSG	PTPRJ	0.893442
ANXA7	LGALS3	0.893212
TNC	ITGB3	0.89314
TXLNA	CXCR2	0.892818
CALR	CD93	0.892633
ESRRA	PPARG	0.892619
LGALS3	APOB	0.891755
IL7R	CXCR2	0.891551
CLU	LYZ	0.891302
HMGB2	PPARG	0.89128
LRP2	APOA1	0.89055
TF	TGFB1	0.890438
RXRA	PPARG	0.89033
PCYOX1	CD36	0.888683
S100B	TNF	0.888536
SERPINA1	HP	0.888068
BCAN	ITGB3	0.887737
ALB	CTSB	0.886067
UGGT1	PRDX4	0.886052
SERPINI1	PPARA	0.885287
TNFRSF1B	TNF	0.885157
ITGB8	ITGB3	0.885066
CRTAP	ANXA5	0.884043
ENPP6	PPARA	0.882694
ERBB2	HPSE	0.882295
LGALS1	THBS1	0.881666
ERBB2	FCGR2A	0.880833
RXRA	AGT	0.880299
KRT1	PPBP	0.879878
BGN	ITGA6	0.878414
HSP90B1	CTSL	0.878171
TF	CD4	0.878014
ITGB1	CSF2	0.877393
TNFRSF1A	TNF	0.87536
THY1	ITGB3	0.875119
PRDX4	S100A4	0.874983
HLA-A	B2M	0.874361
COL2A1	ITGA6	0.874223
SERPINA1	LGALS3	0.873877
LRP2	APOB	0.873216
ALB	IL1B	0.873026
S100A7	S100A9	0.872346
APOC3	APOA1	0.872075
BCHE	PPARA	0.871037
LAMB1	GSN	0.87033
LGALS3BP	CD33	0.869933
APOB	APOE	0.869152
LAMB1	ITGA6	0.868495
LUM	B2M	0.86738
EPOR	CXCR2	0.867344
SOD1	CCR5	0.866852
CLU	CTSL	0.866398
ESRRA	TLR4	0.865854
LAMC1	ITGA3	0.865695
HSPA13	TNF	0.865358
COL14A1	ITGA6	0.86521
DAG1	TNF	0.864769
LRP1	APOE	0.864698
S100B	S100A4	0.864684
CMTM5	APOA1	0.864111
S100B	TGFB1	0.864094
S100A7	LGALS3	0.863782
LUM	TGFB1	0.863386
LRP1	MMP14	0.863061
SOD1	CCL5	0.862467
ESRRA	SORL1	0.861449
PRDX5	B2M	0.861104
CLU	VEGFA	0.860714
TNC	ITGA6	0.859317
CTSB	CD74	0.859149
RXRA	ABCA1	0.858186
IGHA1	APOA1	0.857825
CDH2	GSN	0.857763
GRM3	TNF	0.857585
CD44	PLAUR	0.857444
BGN	TNF	0.856978
C1QBP	GPI	0.856817
CD276	CD44	0.856587
FN1	TGFBI	0.855822
APOA1	ABCA1	0.855645
NAXE	S100A4	0.855296
APOE	HLA-DPA1	0.854812
APOC3	APOB	0.854741
IGF2	APOB	0.854101
BCAN	ITGA6	0.853915
HMGB2	PPT1	0.853592
APOE	PPBP	0.85351
ITGB1	TGFBI	0.851638
ITGB8	ITGA6	0.851244
GPC1	TGFB1	0.850996
ITGB1	CSF2RA	0.850321
IGF2R	PPT1	0.850124
NME1	THBS1	0.849896
CD276	ITGAV	0.84952
RNASE1	PPARA	0.848067
ERBB2	EREG	0.848017
ITGB4	CD9	0.847814
RXRA	NR1H3	0.847345
PKM	HLA-DRB3	0.84734
CXCR4	CXCR4	0.847203
RXRB	PPARG	0.846702
ADAM23	ITGB3	0.845603
CTHRC1	PPARA	0.845428
PNP	CD14	0.845133
CALU	APCS	0.843671
PON2	ITGA6	0.842623
CD151	ITGA3	0.842152
SDF2L1	TF	0.842065
PTPRZ1	TNF	0.84038
RARA	TGFB1	0.839612
A2M	MMP9	0.839122
TTR	APOE	0.838452
ADAM10	CD9	0.838283
APOE	CTSB	0.838144
P3H1	PPT1	0.83793
HMGB2	APOE	0.837649
CD276	CTSD	0.835752
APOC3	GSN	0.835645
TRAC	B2M	0.835034
GSN	APOE	0.83448
IGF2R	APOE	0.834181
APOA1	APOE	0.834158
GRM3	TGFB1	0.833143
SLC9A3R1	GSN	0.832968
IGF2	TF	0.832565
BGN	TGFB1	0.832536
CTSD	CCL4	0.831048
LGALS3BP	CTSL	0.830594
ENG	TGFB1	0.830487
CLU	MMP9	0.830443
CTSD	CCL20	0.829372
GPC4	THBS1	0.828488
COL2A1	TGFB1	0.828344
PNP	AGTR1	0.828178
NLGN1	PPARA	0.827032
HMGB1	LY96	0.826455
HSPA4	TLR4	0.82589
ITGA6	THBS1	0.825564
S100A9	TLR4	0.8255
JAM3	ITGB2	0.82525
ANXA1	LYZ	0.825037
ALB	CCL2	0.824944
HLA-DRB1	CD4	0.822814
CXCR4	CCR5	0.822796
LAMB1	TGFB1	0.822616
ADAM22	PRDX4	0.822599
PPARG	IL1B	0.821117
SORT1	HP	0.820481
HLA-DRB1	CD74	0.820102
TNFRSF1B	TNFRSF1B	0.820072
PTPRC	CD4	0.819731
LGALS3	LGALS3	0.81927
TRAC	CD4	0.818615
FGF1	B2M	0.818525
CD276	HYOU1	0.818433
CXCR4	CCL5	0.818411
ANXA1	DYSF	0.818338
APOD	APOA1	0.817568
ITGA6	CD9	0.817358
LAMB1	LGALS3	0.816942
RXRB	ABCA1	0.814558
C3	CD81	0.814175
PTN	TGFB1	0.812041
TNFRSF1A	TNFRSF1B	0.810275
PTPRZ1	LGALS3	0.810263
CDH2	TGFB1	0.810049
MFAP1	CD4	0.80969
GNAI2	CXCR2	0.80933
TNFRSF1A	PPARG	0.808548
FGF1	CXCR2	0.807449
S100A8	IL1A	0.807134
SMC3	FER	0.806519
ATP1B1	S100A9	0.806426
ITGB8	TGFB1	0.805365
RXRB	NR1H3	0.803717
ALB	CTSL	0.803657
LGALS1	FLT1	0.801949
TLR2	TLR2	0.801726
HMGB1	TLR1	0.80172
ANXA1	FPR1	0.799671
SERPINA1	PPT1	0.799494
HLA-DRA	CD4	0.79813
GPC4	APOE	0.797877
MDK	ITGA6	0.79737
CLU	C1QA	0.797171
HLA-A	CD9	0.79677
APOC3	HP	0.796448
HLA-DRA	CD74	0.795417
EPOR	PTPRJ	0.794032
TTR	PPBP	0.793932
ESRRA	ADAM9	0.793455
HRAS	TLR2	0.793424
PTPRD	APOB	0.793282
VASP	CXCR2	0.791328
MIF	GPI	0.791122
GSN	PPBP	0.78996
APOA1	PPBP	0.789638
S100A7	PPT1	0.789399
ANXA1	FPR2	0.788622
ESRRA	SEMA7A	0.787939
DBNL	CD4	0.787697
IGF2	TGFB1	0.787291
LRP1	PLAUR	0.786114
LAMC1	ITGA6	0.784852
RXRA	PPARD	0.784609
TNFRSF21	TNF	0.784311
SPARC	TGFB1	0.783889
PLPP3	ITGB3	0.783318
HLA-DRB1	AGT	0.782837
CD47	ITGB3	0.782672
LGALS3	PPARG	0.782575
COL1A2	MMP14	0.782477
KRT1	CTSL	0.782101
PNP	CXCL14	0.781378
GRM3	AGT	0.780742
IGF2	CXCR2	0.780209
MIF	IL4I1	0.779974
CD44	ITGAM	0.779315
ATP1B3	PPT1	0.778702
TRAC	AGT	0.778638
ATP1B3	PTPRJ	0.778367
CTSB	APOE	0.778285
BGN	TLR2	0.777105
PRDX5	PPT1	0.777052
S100A7	APOE	0.773456
CLU	C1QC	0.772605
HSD17B12	FLT1	0.772324
NPTN	LGALS3	0.772044
YARS1	TLR2	0.771437
LGMN	CD74	0.768114
ERBB2	HBEGF	0.768094
ERBB2	LPAR6	0.76746
BGN	THBS1	0.767145
CD9	HLA-DRB1	0.766092
LUM	MMP14	0.765748
HSPA1A	TLR4	0.765268
CTSD	CST3	0.764798
ANXA7	CD14	0.763837
SLC1A3	LGALS3	0.763605
BGN	TLR4	0.763401
COL2A1	THBS1	0.762954
CTSB	HLA-DRB1	0.762928
TXLNA	CSF2RB	0.761892
HLA-DRB1	CD9	0.761642
PPT1	APOE	0.761552
CD151	ITGA6	0.761308
CXCR4	CXCL14	0.761112
APOA1	LBP	0.760848
IL7R	CSF2RB	0.760625
SOD1	VEGFA	0.759991
C3	GC	0.759922
PPARG	ADIPOQ	0.7588
HLA-DRA	AGT	0.758153
IL7R	PPBP	0.758112
TXLNA	IL3RA	0.757938
CD44	MMP9	0.757777
CDH2	AGT	0.757648
CRP	APCS	0.756969
IL7R	IL3RA	0.756671
APOE	CTSL	0.755734
CTSD	HLA-DRB3	0.75565
IGF2R	PLAUR	0.755597
GPC1	APOE	0.754996
HLA-DRB1	PTPRJ	0.754845
LRP1	PF4	0.754491
CUTA	PPARG	0.754374
RARA	NR1H3	0.754257
CXCR4	PF4	0.753708
APOB	OLR1	0.752929
C1QBP	C1QA	0.752386
TRAC	PTPRJ	0.750646
MIF	VEGFA	0.750233
S100A9	FLT1	0.749528
ITGA6	ADAM9	0.74942
HSD17B12	IL1B	0.748503
TXLNA	AGTR1	0.747895
RXRB	ADAM9	0.747538
PPARG	VEGFA	0.746065
LGALS3	PTPRJ	0.744552
TLR2	CXCR4	0.744443
ANXA7	CTSB	0.742999
CXCR4	CCL2	0.742906
A2M	IL10	0.742882
CRP	FCGR2B	0.742234
PPARG	EMILIN1	0.741773
CTSD	HLA-DQA1	0.74164
CTSB	HLA-DRA	0.741627
LRP2	THBS1	0.741017
RXRB	PPARD	0.740981
PSAP	PPT1	0.739706
L1CAM	PPT1	0.739654
LPAR1	LGALS3	0.739448
EPOR	CD14	0.739375
CRTAP	PPT1	0.73725
EPOR	CSF2RB	0.736417
NME1	NPR2	0.736098
HSP90B1	TLR1	0.735124
CD44	ITGAX	0.735067
CTSB	HLA-DPA1	0.735067
C3	IL1B	0.73389
HMGB1	CD163	0.733716
PNP	CLEC5A	0.733435
PPARG	CCL20	0.732905
ENG	MMP14	0.732849
APOC3	TLR2	0.732501
EPOR	IL3RA	0.732464
ALCAM	S100A9	0.731969
DPP7	PPT1	0.731906
HLA-A	HLA-DPA1	0.731148
CSTB	TGFB1	0.730996
HLA-DRA	PTPRJ	0.73016
SOD1	MMP9	0.72972
IL7R	IL1B	0.729704
CDH2	PTPRJ	0.729656
A2M	TIMP1	0.729593
SLC1A3	TNFRSF1B	0.728637
A2M	IL4	0.726506
CXCR4	CCL18	0.726154
CXCR4	CCL22	0.726154
TNFRSF1B	CD14	0.725666
LAMB1	MMP14	0.724979
HLA-DRB1	HLA-DRB1	0.723881
ALCAM	LGALS3	0.723405
TLR2	CD14	0.722106
CALR	CD1D	0.722096
PPARG	PLA2G2A	0.721819
PTPRC	HLA-DRB1	0.720798
ALB	CST3	0.720239
CD276	LGALS3BP	0.720154
TRAC	HLA-DRB1	0.719682
PTPRC	CXCR4	0.719442
APOE	LRP5	0.719249
SPARC	THBS1	0.718499
CTSB	CTSB	0.718398
ATP1B3	P2RX7	0.717658
CXCR4	VEGFA	0.715935
CXCR4	CCL26	0.713301
KRT1	C1QA	0.712875
APOB	ITGAM	0.712439
NME1	GPI	0.712194
CRP	IL1B	0.711363
PNP	EREG	0.710774
LRP2	APOE	0.710406
MAG	THBS1	0.709669
LIN7C	ABCA1	0.709145
HLA-A	LILRB2	0.70897
NCSTN	PSEN1	0.708783
TFRC	CSF2	0.708645
TFRC	IL4	0.708028
LRP1	ITGAM	0.707985
S100A8	LY96	0.70795
ITGB8	MMP14	0.707727
EPOR	MST1R	0.706974
CXCR4	CXCL10	0.706793
PNP	MMP9	0.705931
GPC1	FLT1	0.705889
NME1	RORA	0.70551
EPOR	IL1B	0.705497
SMC3	ITGAM	0.705365
PRDX4	LBP	0.705082
PNP	EMILIN2	0.704806
CXCR4	CCL4	0.704451
S100B	S100B	0.704157
CXCR4	CCL20	0.702775
RXRA	ADIPOQ	0.701454
A2M	TGFBI	0.701368
PCYOX1	PPT1	0.701291
DAG1	HLA-DPA1	0.701108
CRP	CRP	0.700548
HSD17B12	CCL2	0.700421
HLA-A	LILRB1	0.70012
PTPRC	HLA-DRA	0.699497
HLA-DRA	HLA-DRB1	0.699197
KRT1	CST3	0.698684
TRAC	HLA-DRA	0.698381
BGN	CD14	0.697486
NPTN	PTPRJ	0.697325
HRAS	AGTR1	0.696849
TTR	CTSL	0.696155
HLA-DRB1	HLA-DPA1	0.69602
ANXA7	GPI	0.695794
S100A1	TLR4	0.695786
TXLNA	IL4R	0.695167
S100B	IL1B	0.695165
RXRA	CTSL	0.694403
HSP90B1	TLR8	0.694095
IL7R	IL4R	0.6939
NME2	NPR2	0.693398
PTPRC	HLA-DPA1	0.692937
HLA-A	HLA-G	0.692678
GSN	CTSL	0.692183
ATP1B1	HLA-DRB1	0.69218
APOC3	APOE	0.691931
APOA1	CTSL	0.691862
TRAC	HLA-DPA1	0.691821
TXLNA	IL17RA	0.691058
ESRRA	VEGFA	0.691008
CRP	FCGR1A	0.69045
IL7R	IL17RA	0.689791
DBNL	HLA-DRB1	0.688764
RXRA	VEGFA	0.688719
KRT1	C1QC	0.688308
COL1A2	CD93	0.687866
LRP1	MMP9	0.686447
LRPAP1	SORL1	0.684755
PPT1	PLA2G10	0.684133
CD44	HBEGF	0.682697
TNFRSF1A	IL1B	0.681989
HLA-DRB1	CTSB	0.679351
GNAI2	CCR5	0.679292
P4HB	CD1D	0.678406
MDK	SORL1	0.677951
HLA-DRA	HLA-DRA	0.677895
ESRRA	CCL20	0.677848
LGALS1	EREG	0.677647
HSP90B1	TLR7	0.676501
GRM3	INHA	0.674151
HLA-A	LILRB3	0.674144
CRP	RETN	0.674107
HSD17B12	VEGFA	0.67345
A2M	AZU1	0.672576
APOE	CST3	0.672316
LGMN	HLA-DRB1	0.671893
NME1	VEGFA	0.671306
CTSZ	AGT	0.671043
ATP1B1	HLA-DRA	0.670878
NIT2	PPT1	0.670845
PTK7	NR1H3	0.67028
EPOR	IL4R	0.669692
ITGB4	ITGAM	0.668696
CRP	OLR1	0.668068
DBNL	HLA-DRA	0.667463
PTPRC	FCGR3A	0.666471
C3	C5AR2	0.6656
EPOR	IL17RA	0.665583
TREM2	APOE	0.664491
GRM3	IL1B	0.664215
CD276	ITGA3	0.664033
TLR2	CLEC7A	0.66355
LRP2	GC	0.66351
CRP	CCL2	0.663282
NME2	RORA	0.662811
FGF1	AGTR1	0.662526
ATP1B1	P2RX7	0.662435
CRIP2	PPT1	0.662168
ESRRA	AFP	0.662039
PTGDS	CTSB	0.66177
SMC3	ITGAX	0.661117
LGALS3BP	SIGLEC7	0.660316
ESRRA	LRP5	0.660207
COL2A1	IL1B	0.659416
NME2	LYZ	0.659194
GPC4	HPSE	0.658747
CDH2	FER	0.65849
ADAM10	TSPAN33	0.657356
NME3	LILRB2	0.656628
SDF2	CTSB	0.656048
ALB	CSF2	0.655703
MIF	TGFB3	0.655448
CTSB	TLR9	0.655034
HLA-DRA	CTSB	0.654666
TRAC	HLA-G	0.653351
ESRRA	EPHA7	0.653189
LRP1	C1QA	0.653176
CDH13	FER	0.652585
TF	CTSL	0.652141
LGMN	HLA-DRA	0.650592
C3	ITGAM	0.650104
FGF1	FCGR3A	0.648846
APOC3	PPBP	0.647411
SLC9A3R1	CSF2RB	0.647246
S100B	CCL2	0.647084
PSAP	PLAUR	0.645178
CD44	IL4	0.645161
C3	C3AR1	0.645118
CD276	CD36	0.644645
LGMN	HLA-DPA1	0.644032
CRP	FCGR2A	0.643699
HSD17B12	MMP9	0.643179
IGF2	FLT1	0.642184
IL7R	IL1A	0.641209
GPC4	ITGAM	0.641164
CUTA	CTSB	0.640857
ALB	SRGN	0.640805
CLCA1	AGT	0.63914
NME3	NPR2	0.638836
ITGA6	ITGAM	0.63824
CD47	THBS1	0.63758
S100A9	IL1A	0.637211
HSPA13	IL4R	0.636182
IGF2	AGTR1	0.635286
ITGA6	IL1A	0.63353
SEMA7A	SEMA7A	0.633208
CD44	SRGN	0.63088
CD99	CD81	0.630243
ADAM10	EPHA7	0.63008
APOE	TREM2	0.629828
HRAS	TLR9	0.629603
CD47	CD9	0.629374
EPHA4	HLA-DPA1	0.62933
LRP1	C1QC	0.628609
COL1A2	ITGAM	0.627401
TTR	C1QA	0.626929
PNP	MDK	0.62651
ESRRA	CFP	0.626392
FAM3C	LAMP1	0.626137
PTPRC	PAEP	0.624942
FGF1	FCGR1A	0.624688
ITGB4	ITGAX	0.624449
LINGO1	CCR5	0.623632
APOA1	C1QA	0.622635
CD47	PTPRJ	0.622577
IGF2	IL1B	0.618363
CTSB	CCL20	0.617144
EPOR	IL1A	0.617001
GPC1	HPSE	0.615866
HLA-A	LILRB4	0.612826
TTR	CST3	0.612738
DLG1	CYSLTR2	0.611648
NOTCH1	CPVL	0.611
S100B	CXCL10	0.610971
LUM	ITGAM	0.610672
GSN	CST3	0.608765
APOA1	CST3	0.608444
NGFR	RTN4	0.608012
LRP1	MDK	0.607026
GPC1	VEGFA	0.607016
PCYOX1	PLAUR	0.606764
COL1A2	MMP9	0.605863
C3	ITGAX	0.605857
UGGT1	TLR9	0.605161
RARA	HPSE	0.604481
CD80	B2M	0.603252
GPI	GPI	0.603233
PPARG	IL4	0.603177
TTR	C1QC	0.602362
TXLNA	IL10RA	0.601771
IL7R	IL10RA	0.600504
GPC1	ITGAM	0.598282
APOA1	C1QC	0.598069
HLA-DRB1	CTSL	0.596941
GPC4	ITGAX	0.596916
AIP	CLEC7A	0.596515
LYZ	LYZ	0.596107
TREM2	FCGR3A	0.594807
GPX7	IL4I1	0.594787
C3	CFP	0.594222
ITGA6	ITGAX	0.593992
CD80	CXCR2	0.592176
PTGDS	PTGER4	0.59057
FGF1	TYROBP	0.589545
PPT1	PLA2G2A	0.589326
GRM3	VEGFA	0.589162
LGALS3	FCGR2A	0.588352
CUTA	RORA	0.586968
CD80	CD4	0.586834
LINGO1	RTN4	0.583683
COL1A2	ITGAX	0.583153
CNTNAP1	RTN4	0.58307
GPC1	PLA2G2A	0.58277
PSAP	CTSL	0.581466
IGF2	PAEP	0.580078
BGN	ITGAM	0.579822
FGF1	FCGR2A	0.577937
GNAI2	FPR1	0.577653
LRP1	TIMP1	0.576917
EPOR	IL10RA	0.576297
GRM3	IL1A	0.575719
COL2A1	ITGAM	0.57563
APOB	TLR6	0.574839
CDH13	ADIPOQ	0.572899
GGH	IL4I1	0.572848
CRP	C1QA	0.572769
[truncated: 193 more rows]

## Sheet: ST 26
Supplementary Table 26. Individual overall Betweenness based scores of the contact protein pairs in the oligodendrocyte-T-cell network
Oligodendrocyte Protein	T-cell Protein	Overall Score
FN1	EGFR	1.96496
FN1	APP	1.92669
FN1	HSP90AA1	1.91658
FN1	ITGB1	1.88127
FN1	FN1	1.87945
FN1	PKM	1.87552
APP	EGFR	1.8458
FN1	TFRC	1.82793
FN1	ANXA2	1.82076
ITGB1	EGFR	1.81582
FN1	ALDOA	1.80995
APP	APP	1.80752
FN1	C1QBP	1.79881
FN1	CLU	1.79875
APP	HSP90AA1	1.79741
FN1	VCP	1.77672
ITGB1	HSP90AA1	1.76743
APP	FN1	1.76028
APP	PKM	1.75635
HSP90AA1	EGFR	1.74866
FN1	CTSD	1.74625
FN1	CD44	1.7391
FN1	AP2M1	1.7348
FN1	LGALS3BP	1.73446
ITGB1	ITGB1	1.73212
ITGB1	FN1	1.7303
FN1	ANXA1	1.72657
ITGB1	PKM	1.72637
FN1	HNRNPM	1.7208
FN1	KRT1	1.72006
FN1	SLC1A5	1.71865
FN1	HMGB1	1.71123
FN1	RPSA	1.71042
HSP90AA1	APP	1.71038
FN1	ALB	1.70921
APP	TFRC	1.70877
FN1	ITGAV	1.70834
FN1	IGF2R	1.70495
APP	ANXA2	1.7016
FN1	SMC3	1.70112
FN1	ITGA4	1.7005
HSP90AA1	HSP90AA1	1.70027
FN1	P3H1	1.68132
FN1	ITGA5	1.68001
APP	CLU	1.67959
ITGB1	TFRC	1.67878
FN1	MIF	1.67618
ITGB1	ANXA2	1.67162
HSP90AA1	ITGB1	1.66496
HSP90AA1	FN1	1.66314
ITGB1	ALDOA	1.6608
ITGB1	HSP90B1	1.65995
FN1	SOD1	1.65963
HSP90AA1	PKM	1.65921
FN1	ITGA3	1.65264
ITGB1	C1QBP	1.64966
ITGB1	CLU	1.6496
FN1	HSPG2	1.64871
FN1	LGALS1	1.64713
FN1	DCD	1.64685
FN1	GSN	1.64422
FN1	ITGA2	1.64326
FN1	HLA-B	1.64277
FN1	HMGB2	1.63951
FN1	COL1A1	1.63933
APP	P4HB	1.6374
FN1	ITGB2	1.63511
FN1	ITGB5	1.63437
FN1	APOA1	1.63355
FN1	APOE	1.63227
ITGB1	BSG	1.62906
FN1	AHSG	1.62798
ITGB1	VCP	1.62757
APP	CTSD	1.62709
FN1	SERPINA1	1.62296
FN1	SDF2L1	1.62287
ITGB1	HYOU1	1.62195
FN1	TTR	1.61987
APP	CALR	1.61505
FN1	CD36	1.61342
HSP90AA1	TFRC	1.61162
FN1	TF	1.60803
ITGB1	P4HB	1.60741
APP	A2M	1.60539
PKM	EGFR	1.60507
HSP90AA1	ANXA2	1.60446
FN1	LAMA5	1.6007
CLU	EGFR	1.59912
ITGB1	CTSD	1.59711
FN1	RUNX1	1.59559
FN1	ITGB3	1.59486
HSP90AA1	ALDOA	1.59364
HSP90AA1	HSP90B1	1.59279
FN1	COL1A2	1.59139
APP	RPSA	1.59126
FN1	LGALS3	1.59024
APP	ALB	1.59005
ITGB1	CD44	1.58996
ITGB1	AP2M1	1.58565
ITGB1	LGALS3BP	1.58532
ITGB1	CALR	1.58507
TFRC	EGFR	1.5832
HSP90AA1	C1QBP	1.5825
HSP90AA1	CLU	1.58244
FN1	VTN	1.58197
FN1	THBS1	1.58
FN1	COL4A2	1.57935
FN1	ITGA6	1.57927
FN1	HPX	1.57862
ANXA2	EGFR	1.57811
FN1	HLA-C	1.57746
ITGB1	ANXA1	1.57742
FN1	ITGAL	1.57607
FN1	TGFB1	1.57567
ITGB1	A2M	1.57541
FN1	SAR1A	1.57478
FN1	ERBIN	1.57363
ITGB1	KRT1	1.57091
APP	SDF4	1.56707
PKM	APP	1.5668
FN1	HP	1.56473
APP	S100A8	1.56456
FN1	IGHA1	1.56305
ITGB1	HMGB1	1.56208
HSP90AA1	BSG	1.5619
FN1	C3	1.5619
CD44	EGFR	1.56116
CLU	APP	1.56085
HSP90AA1	VCP	1.56041
FN1	PRSS3	1.56039
ITGB1	ALB	1.56007
ITGB1	CUL5	1.55951
ITGB1	ITGAV	1.55919
FN1	PLG	1.55906
FN1	APOA4	1.55902
FN1	FBN1	1.55707
PKM	HSP90AA1	1.55669
FN1	FGB	1.55639
FN1	COL6A1	1.55601
ITGB1	IGF2R	1.55581
HSP90AA1	HYOU1	1.55479
ITGB1	SMC3	1.55197
FN1	ITGA1	1.55169
ITGB1	ITGA4	1.55135
CLU	HSP90AA1	1.55074
FN1	LAMA1	1.54837
FN1	RYR2	1.54781
FN1	RYR1	1.5471
FN1	ITGAM	1.54706
TFRC	APP	1.54492
KRT1	EGFR	1.54469
FN1	FBLN1	1.54338
FN1	FGA	1.54196
ITGB1	CALU	1.54185
FN1	LAMB1	1.54147
APP	SOD1	1.54046
FN1	YARS1	1.54025
HSP90AA1	P4HB	1.54025
ANXA2	APP	1.53983
FN1	COL6A2	1.53839
HSP90B1	EGFR	1.53762
TFRC	HSP90AA1	1.53481
ITGB1	S100A8	1.53458
ITGB1	P3H1	1.53218
FN1	LAMB2	1.53135
APP	SNCA	1.53095
ITGB1	ITGA5	1.53086
HSP90AA1	CTSD	1.52995
ANXA2	HSP90AA1	1.52972
APP	HSPG2	1.52954
FN1	LOX	1.52934
ITGB1	MIF	1.52703
FN1	KLK3	1.52563
FN1	C4A	1.52559
APP	GSN	1.52506
FN1	DCN	1.52382
HSP90AA1	CD44	1.52279
PKM	ITGB1	1.52138
FN1	IGHM	1.52137
APP	HMGB2	1.52034
PKM	FN1	1.51956
CALR	EGFR	1.5192
FN1	CFH	1.51868
HSP90AA1	AP2M1	1.51849
FN1	LUM	1.51821
HSP90AA1	LGALS3BP	1.51816
FN1	APOA2	1.51794
HSP90AA1	CALR	1.51791
ITGB1	ATP1B3	1.51722
FN1	F2	1.51606
FN1	ITGB7	1.51577
PKM	PKM	1.51563
CLU	ITGB1	1.51542
FN1	COL18A1	1.51455
APP	APOA1	1.51438
APP	STOML2	1.51369
CLU	FN1	1.51361
FN1	COL2A1	1.51343
APP	APOE	1.51311
CD44	HSP90AA1	1.51278
FN1	VCAN	1.51266
FN1	C1QA	1.51261
APP	ANXA5	1.51142
HSP90AA1	ANXA1	1.51026
FN1	CTSL	1.51022
CLU	PKM	1.50968
FN1	COL16A1	1.50731
FN1	BGN	1.50654
FN1	CTSG	1.5064
FN1	CP	1.50486
FN1	SPARC	1.50485
HSP90AA1	HNRNPM	1.50449
HSP90AA1	KRT1	1.50375
APP	SDF2L1	1.50371
ITGB1	ITGA3	1.5035
FN1	PPBP	1.50288
HSP90AA1	SLC1A5	1.50234
ITGB1	PNP	1.50188
APP	TTR	1.5007
FN1	APOC1	1.50054
ITGB1	HSPG2	1.49956
TFRC	ITGB1	1.4995
FN1	PLAUR	1.49947
FN1	APCS	1.49869
ITGB1	LGALS1	1.49799
TFRC	FN1	1.49768
FN1	APOC3	1.49648
APP	TNF	1.49642
FN1	SPP1	1.49641
KRT1	HSP90AA1	1.4963
ALDOA	EGFR	1.49551
FN1	ITGB6	1.49503
HSP90AA1	HMGB1	1.49492
ANXA2	ITGB1	1.49441
APP	CD36	1.49426
HSP90AA1	RPSA	1.49411
ITGB1	ITGA2	1.49411
TFRC	PKM	1.49375
HSP90AA1	ALB	1.49291
ANXA2	FN1	1.49259
HSP90AA1	CUL5	1.49235
FN1	TNC	1.49229
HSP90AA1	ITGAV	1.49203
ITGB1	NME1	1.49157
FN1	CST3	1.49139
FN1	FBN3	1.49129
ITGB1	HMGB2	1.49036
ITGB1	COL1A1	1.49018
APP	LRP1	1.49001
FN1	FGG	1.48942
HSP90B1	HSP90AA1	1.48924
ANXA2	PKM	1.48866
FN1	C1QC	1.48786
FN1	COMP	1.48704
ITGB1	ITGB2	1.48597
APP	PRDX5	1.48546
ITGB1	ITGB5	1.48523
FN1	LAMA3	1.4851
FN1	ITIH2	1.48437
HSP90AA1	ITGA4	1.48419
ERBB2	EGFR	1.48399
ITGB1	APOE	1.48313
FN1	C6	1.48263
FN1	AMBP	1.48256
ITGB1	ANXA5	1.48144
CALR	APP	1.48092
FN1	NT5E	1.47981
FN1	ADAMTS4	1.47981
ITGB1	AHSG	1.47884
ANXA1	EGFR	1.47839
CD44	ITGB1	1.47747
FN1	ECM1	1.47716
ITGB1	PSAP	1.47631
CD44	FN1	1.47565
HSP90AA1	CALU	1.47468
ITGB1	SERPINA1	1.47381
APP	COL1A2	1.47223
FN1	CFB	1.47214
CD44	PKM	1.47172
APP	LGALS3	1.47107
CALR	HSP90AA1	1.47081
FN1	C4BPA	1.47031
FN1	COL6A3	1.47022
HSP90AA1	SDF4	1.46993
APP	AMOT	1.46965
FN1	SERPING1	1.46868
PKM	TFRC	1.46804
APP	AIMP1	1.46745
HSP90AA1	S100A8	1.46742
FN1	COL12A1	1.46741
A2M	APP	1.46584
FN1	APOC2	1.46557
HSP90AA1	P3H1	1.46502
P4HB	EGFR	1.46482
ITGB1	CD36	1.46427
HYOU1	EGFR	1.46364
APP	VTN	1.4628
APP	CD74	1.46214
CLU	TFRC	1.46209
APP	TGFBR2	1.46166
SMC3	EGFR	1.46124
KRT1	ITGB1	1.46099
PKM	ANXA2	1.46087
APP	THBS1	1.46083
FN1	ITIH1	1.46039
APP	COL4A2	1.46018
APP	ITGA6	1.4601
HSP90AA1	MIF	1.45987
KRT1	FN1	1.45918
APP	TXLNA	1.45905
APP	ADAM10	1.45825
ALB	APP	1.4575
APP	TGFB1	1.45651
APP	NOTCH1	1.45612
APP	SAR1A	1.45561
ITGB1	PRDX5	1.45548
KRT1	PKM	1.45524
CLU	ANXA2	1.45492
ITGB1	PPT1	1.4545
FN1	SERPINA4	1.4545
HSP90B1	ITGB1	1.45392
FN1	PF4V1	1.45278
BSG	HSP90AA1	1.45159
ITGB1	LAMA5	1.45155
HSP90AA1	ATP1B3	1.45006
PKM	ALDOA	1.45006
FN1	LACRT	1.45
APP	HDGF	1.44998
FN1	LTBP1	1.44926
PKM	HSP90B1	1.44921
FN1	ITIH4	1.44913
APP	EBP	1.4482
HSP90B1	PKM	1.44818
ALB	HSP90AA1	1.44739
ALDOA	HSP90AA1	1.44712
CTSD	APP	1.44711
FN1	C1QB	1.44657
TFRC	TFRC	1.44617
ITGB1	ITGB3	1.44571
ITGB1	S100A7	1.44531
FN1	PRELP	1.44508
APP	TNFRSF14	1.44487
FN1	HRG	1.44419
CLU	ALDOA	1.44411
FN1	SERPIND1	1.4438
HSP90AA1	SOD1	1.44332
CLU	HSP90B1	1.44326
ITGB1	COL1A2	1.44224
APP	SORL1	1.44126
APP	PRSS3	1.44123
ITGB1	LGALS3	1.44109
ANXA2	TFRC	1.44107
APOA1	APP	1.44036
APP	LPL	1.43988
C1QBP	HSP90AA1	1.43917
TFRC	ANXA2	1.439
PKM	C1QBP	1.43892
PKM	CLU	1.43886
FN1	PTPRCAP	1.43735
CTSD	HSP90AA1	1.43699
ERBB2	HSP90AA1	1.43561
CALR	ITGB1	1.4355
ITGB1	MYDGF	1.43535
HSP90AA1	PNP	1.43472
APP	VAC14	1.43446
HSP90AA1	SNCA	1.43381
APP	RXRA	1.43361
HSP90AA1	CFTR	1.43328
APP	IDE	1.43309
CLU	CLU	1.43291
ITGB1	VTN	1.43282
ITGB1	TGFBR2	1.43168
ITGB1	THBS1	1.43085
FN1	ITGAE	1.43083
HSP90AA1	LGALS1	1.43082
HSP90AA1	DCD	1.43054
ITGB1	COL4A2	1.4302
ITGB1	ITGA6	1.43012
ANXA1	HSP90AA1	1.43001
CALR	PKM	1.42975
GSN	EGFR	1.42925
FN1	MATN2	1.42924
APP	LAMA1	1.4292
ITGB1	ADAM10	1.42827
TFRC	ALDOA	1.42818
TFRC	HSP90B1	1.42734
HSP90AA1	ITGA2	1.42695
ITGB1	ITGAL	1.42693
P4HB	APP	1.42655
ITGB1	TGFB1	1.42653
FN1	DPP4	1.42611
ITGB1	HSPA13	1.42608
HSP90AA1	TRAF2	1.42586
VCP	HSP90AA1	1.42572
APP	CTSB	1.42564
ITGB1	SAR1A	1.42563
FN1	LRG1	1.4243
APP	FBLN1	1.42422
CD44	TFRC	1.42413
ANXA2	ALDOA	1.42309
HSP90AA1	PRDX4	1.42301
ANXA2	HSP90B1	1.42225
ITGB1	GUSB	1.42174
APP	TNFSF13B	1.42125
A2M	ITGB1	1.42042
APP	TGFBR1	1.41916
ITGB1	PCYOX1	1.41872
PKM	BSG	1.41832
TFRC	C1QBP	1.41704
TFRC	CLU	1.41699
APP	NME3	1.41697
PKM	VCP	1.41683
HSP90AA1	STOML2	1.41655
P4HB	HSP90AA1	1.41644
BSG	ITGB1	1.41628
HYOU1	HSP90AA1	1.41525
FN1	SAA4	1.41508
PNP	EGFR	1.41442
ITGB1	M6PR	1.41434
HSP90AA1	ANXA5	1.41428
APP	NOTCH2	1.41416
HSP90AA1	GRN	1.41263
CLU	BSG	1.41237
ALB	ITGB1	1.41207
HSP90AA1	NR3C1	1.41205
ANXA2	C1QBP	1.41195
ANXA2	CLU	1.41189
ALDOA	ITGB1	1.41181
HSP90AA1	AHSG	1.41168
PKM	HYOU1	1.41121
FN1	SERPINF2	1.41097
ITGB1	PTPRJ	1.41095
BSG	PKM	1.41053
ALB	FN1	1.41026
ALDOA	FN1	1.40999
ITGB1	PLG	1.40991
ITGB1	FOLR1	1.40942
HMGB1	HSP90AA1	1.40905
ITGB4	EGFR	1.40811
ITGB1	FBN1	1.40792
KRT1	TFRC	1.40766
ITGB1	FGB	1.40725
ITGB1	COL6A1	1.40686
LGALS3BP	HSP90AA1	1.40638
CD44	ALDOA	1.40615
ALDOA	PKM	1.40606
APP	NCSTN	1.40553
APP	LRP1B	1.40551
HNRNPM	EGFR	1.40546
CD44	HSP90B1	1.4053
CLU	HYOU1	1.40525
FN1	C1S	1.40391
C1QBP	ITGB1	1.40386
ITGB1	ITGA1	1.40255
APP	IGHM	1.40221
APOE	APP	1.40206
C1QBP	FN1	1.40205
ITGB1	ENG	1.40178
CTSD	ITGB1	1.40168
HSP90AA1	HSD17B12	1.40064
HSP90B1	TFRC	1.40059
KRT1	ANXA2	1.40049
ERBB2	ITGB1	1.40029
ITGB1	PIGR	1.4
CTSD	FN1	1.39987
ITGB1	LAMA1	1.39922
C1QBP	PKM	1.39811
ITGB1	ITGAM	1.39791
APP	F2	1.3969
PKM	P4HB	1.39667
TFRC	BSG	1.39645
CTSD	PKM	1.39593
APP	COL18A1	1.39538
APP	PRSS1	1.39536
ITGB1	CTSH	1.39515
CD44	CLU	1.39495
ANXA1	ITGB1	1.39469
ITGB1	L1CAM	1.39461
ERBB2	PKM	1.39455
ITGB1	FBLN1	1.39423
HSP90B1	ANXA2	1.39342
APOA1	FN1	1.39312
ANXA1	FN1	1.39288
HSP90AA1	LRP1	1.39286
ITGB1	FGA	1.39281
ITGB1	LAMB1	1.39232
ITGB1	TNFSF13B	1.39127
ITGB1	YARS1	1.39111
FN1	C9	1.39108
LGALS1	EGFR	1.39106
GSN	APP	1.39098
CLU	P4HB	1.39072
ITGB1	DAG1	1.39067
HSP90AA1	APOB	1.39046
VCP	ITGB1	1.39041
ANXA2	VCP	1.38986
KRT1	ALDOA	1.38967
TFRC	HYOU1	1.38933
ITGB1	DPP7	1.38928
ITGB1	COL6A2	1.38925
ANXA1	PKM	1.38895
APP	SERPINA3	1.38864
VCP	FN1	1.38859
HSP90AA1	PRDX5	1.38832
APP	CDH5	1.38813
APP	BGN	1.38737
HSP90AA1	CD247	1.38639
PKM	CTSD	1.38636
APP	ECHDC1	1.38603
ITGB1	TGM2	1.38527
VCP	PKM	1.38466
ANXA2	HYOU1	1.38424
TTR	APP	1.38397
FN1	TGFBI	1.38344
APP	ADAM17	1.38332
ITGB1	CD9	1.38306
APP	SLC7A1	1.38268
HSP90B1	ALDOA	1.38261
ITGB1	LAMB2	1.3822
CALR	TFRC	1.38216
HSP90B1	HSP90B1	1.38176
P4HB	ITGB1	1.38112
CLU	CTSD	1.38041
HSP90AA1	S100A4	1.38006
HYOU1	ITGB1	1.37994
APP	SDF2	1.37983
PKM	CD44	1.37921
APP	CCL5	1.37898
HSP90AA1	ITGB3	1.37855
KRT1	C1QBP	1.37853
KRT1	CLU	1.37848
CALU	EGFR	1.37818
SMC3	ITGB1	1.37754
APP	CLEC3B	1.37664
SMC3	FN1	1.37572
P4HB	PKM	1.37538
HSP90AA1	TFIP11	1.37524
CALR	ANXA2	1.375
PKM	AP2M1	1.37491
TFRC	P4HB	1.3748
ITGB1	DCN	1.37468
PKM	LGALS3BP	1.37457
CD44	BSG	1.37441
PKM	CALR	1.37432
HYOU1	PKM	1.37419
HMGB1	ITGB1	1.37374
CLU	CD44	1.37326
APP	TNFSF10	1.37316
APP	LTF	1.37248
HSP90AA1	TOR1A	1.37225
ITGB1	BTD	1.37225
HMGB1	FN1	1.37192
HSP90B1	CLU	1.37141
LGALS3BP	ITGB1	1.37107
ANXA2	P4HB	1.3697
LGALS3BP	FN1	1.36925
ITGB1	LUM	1.36907
CLU	LGALS3BP	1.36862
CLU	CALR	1.36837
HSP90AA1	MYDGF	1.36819
HMGB1	PKM	1.36799
HSP90AA1	MET	1.36733
CD44	HYOU1	1.3673
ITGB1	VWF	1.36715
A2M	TFRC	1.36708
PKM	ANXA1	1.36668
ITGB1	ITGB7	1.36663
PNP	HSP90AA1	1.36604
HSP90AA1	VTN	1.36566
ITGB1	COL18A1	1.3654
LGALS3BP	PKM	1.36532
SOD1	EGFR	1.36504
HSP90AA1	TGFBR2	1.36452
TFRC	CTSD	1.36449
ITGB1	COL2A1	1.36428
CALR	ALDOA	1.36418
APP	CRIP2	1.36375
HSP90AA1	THBS1	1.36369
ITGB1	VCAN	1.36351
CALR	HSP90B1	1.36333
BSG	TFRC	1.36295
HSP90AA1	TXLNA	1.36191
APP	F12	1.36101
PKM	HNRNPM	1.36091
PKM	KRT1	1.36017
ITGA6	EGFR	1.35983
ITGB4	HSP90AA1	1.35972
APP	APLP2	1.35958
ANXA2	CTSD	1.3594
PKM	SLC1A5	1.35876
ALB	TFRC	1.35874
CLU	A2M	1.35871
ALDOA	TFRC	1.35847
ITGB1	COL16A1	1.35817
APP	F9	1.35799
ITGB1	BGN	1.35739
TFRC	CD44	1.35734
HSP90AA1	ERBIN	1.35732
HNRNPM	HSP90AA1	1.35707
APP	PRXL2A	1.35697
APOE	ITGB1	1.35664
APP	ARL8B	1.35653
ITGB1	CSF2RB	1.35637
ITGB1	EMILIN1	1.35559
APOE	FN1	1.35482
CLU	KRT1	1.35422
APP	MANF	1.3536
ITGB1	ADAM17	1.35333
TFRC	AP2M1	1.35303
CALR	CLU	1.35298
CD44	P4HB	1.35276
TFRC	LGALS3BP	1.3527
TFRC	CALR	1.35245
ALB	ANXA2	1.35157
HSP90AA1	PCYOX1	1.35156
PKM	HMGB1	1.35134
ALDOA	ANXA2	1.35131
ATP1B3	HSP90AA1	1.35104
APOE	PKM	1.35089
APP	BOLA1	1.35089
HSP90B1	BSG	1.35087
PKM	RPSA	1.35053
C1QBP	TFRC	1.35053
ITGB1	PLAUR	1.35033
HSP90B1	VCP	1.34938
PKM	CUL5	1.34877
PKM	ITGAV	1.34845
CTSD	TFRC	1.34835
HSP90AA1	B2M	1.34827
ANXA2	AP2M1	1.34794
S100A8	EGFR	1.34769
ANXA2	LGALS3BP	1.34761
ANXA2	CALR	1.34736
ITGB1	SPP1	1.34726
ITGB1	TACSTD2	1.3472
HSP90AA1	M6PR	1.34718
ERBB2	TFRC	1.34696
LRP1	EGFR	1.34618
ITGB1	ITGB6	1.34588
HSP90AA1	C3	1.34559
PKM	IGF2R	1.34506
BSG	ALDOA	1.34496
TFRC	ANXA1	1.34481
APP	NR1D1	1.34423
BSG	HSP90B1	1.34412
APP	RARB	1.34388
HSP90B1	HYOU1	1.34375
GSN	FN1	1.34374
CLU	ALB	1.34337
C1QBP	ANXA2	1.34336
ITGB1	TNC	1.34315
TFRC	A2M	1.34279
LGALS1	HSP90AA1	1.34267
CLU	ITGAV	1.3425
CD44	CTSD	1.34245
ANXA1	TFRC	1.34136
APP	KNG1	1.34123
CTSD	ANXA2	1.34118
ITGB1	LAMC1	1.34086
ALB	ALDOA	1.34076
HSP90AA1	CD4	1.34067
PKM	ITGA4	1.34061
ALDOA	ALDOA	1.34049
MIF	EGFR	1.34047
FN1	CEACAM8	1.34028
ITGB1	FGG	1.34027
APP	EPHA3	1.33983
GSN	PKM	1.33981
ERBB2	ANXA2	1.33979
ANXA2	ANXA1	1.33971
ALDOA	HSP90B1	1.33964
CLU	IGF2R	1.33911
TFRC	HNRNPM	1.33903
APP	SERPINB2	1.33885
TFRC	KRT1	1.33829
A2M	CLU	1.3379
ITGB1	COMP	1.33789
APP	CNDP1	1.33745
TFRC	SLC1A5	1.33688
TTR	FN1	1.33674
APP	ZFYVE27	1.33657
HSP90AA1	NISCH	1.33656
ITGB1	LAMA3	1.33596
CD44	CD44	1.3353
CLU	SMC3	1.33528
HLA-A	EGFR	1.33439
ANXA1	ANXA2	1.33419
ANXA2	HNRNPM	1.33394
BSG	C1QBP	1.33382
BSG	CLU	1.33377
ANXA2	KRT1	1.3332
ITGB1	F13A1	1.33303
C1QBP	ALDOA	1.33254
CALR	BSG	1.33244
PKM	CALU	1.3311
CALR	VCP	1.33095
APP	LACRT	1.33083
PNP	ITGB1	1.33072
HSP90AA1	MYG1	1.33072
CD44	LGALS3BP	1.33066
CD44	CALR	1.33041
CTSD	ALDOA	1.33036
VCP	ANXA2	1.32991
CALU	HSP90AA1	1.32979
ALB	C1QBP	1.32962
ALB	CLU	1.32956
CTSD	HSP90B1	1.32952
TFRC	HMGB1	1.32946
ALDOA	C1QBP	1.32935
ALDOA	CLU	1.32929
HSP90B1	P4HB	1.32922
TFRC	RPSA	1.32866
SNCA	EGFR	1.32861
ERBB2	HSP90B1	1.32813
APP	TLR3	1.32796
P4HB	TFRC	1.32779
TFRC	ALB	1.32745
SOD1	APP	1.32676
HYOU1	TFRC	1.32661
TFRC	ITGAV	1.32658
APP	FCGR3A	1.32603
KRT1	CTSD	1.32598
CALR	HYOU1	1.32533
APP	NID1	1.32509
PNP	PKM	1.32498
APP	SERPIND1	1.32464
ITGB4	ITGB1	1.32441
ANXA2	HMGB1	1.32437
ITGB1	ANGPTL4	1.32428
ITGB1	CD14	1.32395
PKM	S100A8	1.32384
ANXA2	RPSA	1.32356
APP	CD58	1.32348
ANXA1	ALDOA	1.32337
TFRC	IGF2R	1.32319
CD44	ANXA1	1.32277
ITGB4	FN1	1.32259
ANXA1	HSP90B1	1.32253
HSP90AA1	MASP1	1.32248
ANXA2	ALB	1.32236
HSP90AA1	TGFBR1	1.32202
ITGA6	APP	1.32155
ANXA2	ITGAV	1.32149
PKM	P3H1	1.32143
C1QBP	C1QBP	1.3214
ITGB1	COL6A3	1.32107
APP	S1PR1	1.32088
APP	DMKN	1.3208
CD44	A2M	1.32076
P4HB	ANXA2	1.32062
HMGB1	TFRC	1.3204
CLU	SDF4	1.3204
PKM	ITGA5	1.32012
HSD17B12	EGFR	1.31996
HNRNPM	FN1	1.31994
HYOU1	ANXA2	1.31944
CTSD	CLU	1.31917
HSP90B1	CTSD	1.31891
TFRC	ITGA4	1.31873
ITGB4	PKM	1.31866
ITGB1	COL12A1	1.31826
VCP	HSP90B1	1.31824
ANXA2	IGF2R	1.3181
ERBB2	CLU	1.31778
LGALS3BP	TFRC	1.31773
A2M	BSG	1.31736
APP	TNFSF14	1.31668
SOD1	HSP90AA1	1.31665
PKM	MIF	1.31629
APP	OLFM4	1.31628
HNRNPM	PKM	1.31601
HSP90AA1	CD9	1.3159
A2M	VCP	1.31587
ATP1B3	ITGB1	1.31573
CLU	P3H1	1.31548
ITGB1	CSF2RA	1.31498
HSP90AA1	GRK2	1.31459
KRT1	AP2M1	1.31452
CLU	ITGA5	1.31417
ANXA2	ITGA4	1.31364
APP	GLOD4	1.31352
HMGB1	ANXA2	1.31323
BSG	BSG	1.31323
HSP90AA1	LOX	1.31303
RPSA	APP	1.31278
APOA1	CLU	1.31242
ANXA1	C1QBP	1.31223
HSP90B1	CD44	1.31176
BSG	VCP	1.31173
CALR	P4HB	1.31079
ITGB1	NECTIN2	1.3106
LGALS3BP	ANXA2	1.31056
ITGB1	TGFB1I1	1.31055
APP	LPAR3	1.31044
A2M	HYOU1	1.31025
P4HB	ALDOA	1.3098
S100A8	APP	1.30942
TFRC	CALU	1.30923
P4HB	HSP90B1	1.30896
ALDOA	BSG	1.30875
HYOU1	ALDOA	1.30862
LRP1	APP	1.3079
HYOU1	HSP90B1	1.30778
HSP90AA1	EPHA1	1.30766
LGALS1	ITGB1	1.30736
HSP90B1	LGALS3BP	1.30712
HSP90B1	CALR	1.30687
KRT1	ANXA1	1.3063
BSG	HYOU1	1.30611
LGALS1	FN1	1.30554
APOB	EGFR	1.30476
IGF2R	ITGB1	1.30458
CD44	ITGAV	1.30454
TFRC	SDF4	1.30447
ANXA2	CALU	1.30414
LAMB1	EGFR	1.30393
APP	ICAM3	1.30363
PPARG	EGFR	1.30346
APOE	TFRC	1.30331
ITGB1	CD151	1.30303
HSP90AA1	LSR	1.30284
IGF2R	FN1	1.30276
RPSA	HSP90AA1	1.30267
HMGB1	ALDOA	1.30242
TFRC	S100A8	1.30196
ALDOA	HYOU1	1.30164
LGALS1	PKM	1.30161
CD44	IGF2R	1.30115
HSP90AA1	NR2C2	1.30094
C1QBP	BSG	1.30081
CLU	ATP1B3	1.30052
KRT1	HNRNPM	1.30052
CALR	CTSD	1.30049
LGALS3BP	ALDOA	1.29975
TFRC	P3H1	1.29956
S100A8	HSP90AA1	1.29931
HSP90B1	ANXA1	1.29923
LGALS3BP	HSP90B1	1.2989
IGF2R	PKM	1.29883
HSP90AA1	AIP	1.29878
CTSD	BSG	1.29863
P4HB	CLU	1.29861
KRT1	SLC1A5	1.29837
TFRC	ITGA5	1.29825
APP	SLC40A1	1.29791
LRP1	HSP90AA1	1.29779
HYOU1	CLU	1.29743
CD44	SMC3	1.29732
BCAN	EGFR	1.29691
ANXA2	S100A8	1.29687
CD44	ITGA4	1.2967
APOE	ANXA2	1.29614
HLA-A	APP	1.29611
C3	HSP90AA1	1.29567
ITGB1	NID1	1.2951
SMC3	C1QBP	1.29508
SMC3	CLU	1.29503
CALU	ITGB1	1.29448
ANXA2	P3H1	1.29447
TFRC	MIF	1.29441
GPC4	HSP90AA1	1.29372
CALR	CD44	1.29333
ANXA2	ITGA5	1.29315
ITGB1	CD46	1.2927
SDF4	APP	1.29266
MIF	HSP90AA1	1.29208
ANXA1	BSG	1.29164
BSG	P4HB	1.29157
CTSD	HYOU1	1.29151
HMGB1	C1QBP	1.29128
PKM	PNP	1.29114
KRT1	HMGB1	1.29096
APOA1	VCP	1.29039
SNCA	APP	1.29033
KRT1	RPSA	1.29015
ANXA2	MIF	1.28932
KRT1	ALB	1.28894
PKM	HSPG2	1.28882
CALU	PKM	1.28873
CALR	LGALS3BP	1.2887
LGALS3BP	CLU	1.28855
CALR	CALR	1.28845
KRT1	CUL5	1.28839
KRT1	ITGAV	1.28807
VCP	BSG	1.28735
PKM	LGALS1	1.28724
CD44	CALU	1.28719
ALDOA	P4HB	1.2871
CLU	ITGA3	1.2868
APP	PON1	1.28627
APP	LAIR1	1.28622
SERPINA1	ITGB1	1.286
VCP	VCP	1.28586
A2M	CTSD	1.28541
APOE	ALDOA	1.28532
GSN	ANXA2	1.28505
P3H1	HSP90AA1	1.28477
KRT1	IGF2R	1.28468
TFRC	ATP1B3	1.2846
GPC1	APP	1.28447
PKM	GSN	1.28433
SERPINA1	FN1	1.28418
PKM	ITGA2	1.28337
HSP90B1	RPSA	1.28308
HMGB2	APP	1.28296
HSP90AA1	SERPINA12	1.28263
SDF4	HSP90AA1	1.28255
ITGB1	ITGAE	1.28168
HSP90B1	CUL5	1.28132
BSG	CTSD	1.28127
PKM	NME1	1.28082
CALR	ANXA1	1.2808
VCP	HYOU1	1.28024
KRT1	ITGA4	1.28023
SNCA	HSP90AA1	1.28022
HSP90AA1	TACSTD2	1.28004
APP	GLRB	1.27996
PKM	HMGB2	1.27962
SOD1	FN1	1.27952
PKM	PRDX4	1.27943
ITGB1	CD47	1.27934
HSP90AA1	HLA-DRB3	1.27891
A2M	CD44	1.27825
P4HB	BSG	1.27807
CD44	P3H1	1.27752
PNP	TFRC	1.27739
CTSD	P4HB	1.27698
HYOU1	BSG	1.27689
ALDOA	CTSD	1.2768
P4HB	VCP	1.27658
CD44	ITGA5	1.27621
ITGA6	ITGB1	1.27613
COL1A2	APP	1.27589
APP	GLB1L	1.27558
HYOU1	VCP	1.2754
APP	EVI2A	1.27468
SMC3	BSG	1.27449
ITGA6	FN1	1.27431
BSG	CD44	1.27412
ITGB1	THBS2	1.27391
A2M	LGALS3BP	1.27361
CLU	PRDX4	1.27347
HSP90B1	ITGA4	1.27316
SMC3	VCP	1.27299
PKM	STOML2	1.27296
PKM	APOE	1.27238
CD44	MIF	1.27238
ITGB1	COL6A6	1.27197
HSD17B12	HSP90AA1	1.27158
ITGB1	TSPAN14	1.27158
ITGB1	IGFBP2	1.27149
HSP90AA1	NR1I2	1.27118
ITGB4	TFRC	1.27107
HSP90AA1	CD28	1.27103
P4HB	HYOU1	1.27095
TFRC	ITGA3	1.27088
HSP90AA1	FLT3	1.27085
HSP90AA1	FER	1.27073
PKM	ANXA5	1.2707
APOA1	P4HB	1.27023
PNP	ANXA2	1.27022
ANXA1	P4HB	1.26999
ALDOA	CD44	1.26965
BSG	LGALS3BP	1.26948
TNFRSF1A	EGFR	1.2693
TFRC	PNP	1.26926
BSG	CALR	1.26923
ITPR3	EGFR	1.26897
HNRNPM	TFRC	1.26843
TF	FN1	1.26832
PKM	AHSG	1.26809
HSP90AA1	NAXE	1.26802
LGALS3BP	BSG	1.26801
CLU	APOA1	1.26771
SMC3	HYOU1	1.26737
L1CAM	EGFR	1.26701
TFRC	HSPG2	1.26694
CTSD	CTSD	1.26667
VCP	P4HB	1.2657
RPSA	FN1	1.26554
TFRC	LGALS1	1.26537
ALDOA	AP2M1	1.26534
ESRRA	APP	1.26534
ERBB2	CTSD	1.26528
PPARG	APP	1.26518
ALDOA	LGALS3BP	1.26501
ALDOA	CALR	1.26476
CLU	ANXA5	1.26475
HSP90AA1	NR3C2	1.26471
CALR	RPSA	1.26465
DST	EGFR	1.26461
ANXA2	PNP	1.26417
S100A8	ITGB1	1.26399
A2M	A2M	1.26371
HSP90B1	CALU	1.26365
KRT1	S100A8	1.26345
CALR	ITGAV	1.26257
CD44	ATP1B3	1.26256
CLU	NR3C1	1.26252
ATP1B3	TFRC	1.2624
ANXA2	HSPG2	1.26185
RPSA	PKM	1.26161
BSG	ANXA1	1.26159
TFRC	ITGA2	1.26149
HNRNPM	ANXA2	1.26126
TFRC	HLA-B	1.26101
LGALS3BP	HYOU1	1.2609
APP	GNLY	1.26052
ANXA2	LGALS1	1.26028
ANXA2	DCD	1.25999
KRT1	ITGA5	1.25974
CLU	PSAP	1.25962
BSG	A2M	1.25957
CTSD	CD44	1.25952
PNP	ALDOA	1.25941
HSP90AA1	PGR	1.25897
HSP90B1	SDF4	1.2589
APP	GATD1	1.25884
PNP	HSP90B1	1.25856
C3	FN1	1.25854
GPC4	ITGB1	1.25841
S100A8	PKM	1.25825
ERBB2	CD44	1.25813
TFRC	HMGB2	1.25774
C1QBP	AP2M1	1.25739
ANXA2	GSN	1.25737
CLU	SERPINA1	1.25712
ALDOA	ANXA1	1.25711
SDF2L1	EGFR	1.257
MIF	ITGB1	1.25677
GPC4	FN1	1.25659
LGALS3	EGFR	1.25653
P4HB	P4HB	1.25642
APOB	HSP90AA1	1.25637
TTR	CLU	1.25604
ANXA2	HLA-B	1.25591
KRT1	MIF	1.2559
HSP90AA1	S100A14	1.25586
BSG	HNRNPM	1.25581
HSP90AA1	KCNH2	1.25563
HYOU1	P4HB	1.25524
MIF	FN1	1.25495
CTSD	LGALS3BP	1.25488
CALR	ITGA4	1.25473
CTSD	CALR	1.25463
CLU	TTR	1.25402
LGALS1	TFRC	1.25402
HSP90B1	P3H1	1.25398
ERBB2	AP2M1	1.25383
BSG	SLC1A5	1.25366
HSP90AA1	MUSK	1.25319
ITGB4	ALDOA	1.25309
ANXA2	HMGB2	1.25265
ANXA1	CD44	1.25253
ANXA2	PRDX4	1.25246
ITGB4	HSP90B1	1.25224
ANXA5	APP	1.25224
S100A9	EGFR	1.25198
PTPRC	EGFR	1.25128
IGF2R	TFRC	1.25124
TFRC	STOML2	1.25109
MIF	PKM	1.25102
ALB	KRT1	1.25087
ALDOA	KRT1	1.2506
FN1	ITGA2B	1.25057
TFRC	APOE	1.25051
TNC	EGFR	1.24977
CLU	TNF	1.24974
A2M	RPSA	1.24957
P3H1	ITGB1	1.24946
ALB	SLC1A5	1.24946
HSP90AA1	PPARD	1.24918
C1QBP	ANXA1	1.24917
CD44	ITGA3	1.24884
TFRC	ANXA5	1.24882
HSP90AA1	GZMA	1.24859
ITGB1	GP1BB	1.24856
HSP90AA1	MMRN1	1.24847
ANXA1	AP2M1	1.24823
P3H1	FN1	1.24764
ANXA1	CALR	1.24764
CLU	CD36	1.24758
A2M	ITGAV	1.24749
CD44	VIM	1.24721
LGALS1	ANXA2	1.24685
S100A7	EGFR	1.24676
LGALS3BP	P4HB	1.24636
TFRC	AHSG	1.24622
HSP90AA1	HLA-DRA	1.24614
P4HB	CTSD	1.24611
ERBB2	ANXA1	1.2456
BSG	RPSA	1.24543
ANXA2	APOE	1.24542
CALR	CALU	1.24522
CTSD	A2M	1.24497
HYOU1	CTSD	1.24493
CD44	HSPG2	1.24491
PKM	PRDX5	1.24474
A2M	IGF2R	1.24411
IGF2R	ANXA2	1.24407
APP	NUDT9	1.24406
PKM	PPT1	1.24376
ANXA2	ANXA5	1.24373
P3H1	PKM	1.24371
TFRC	PSAP	1.2437
C1QBP	HNRNPM	1.24339
VCP	CALR	1.24336
BSG	ITGAV	1.24336
HSP90AA1	EPHA3	1.24268
C1QBP	KRT1	1.24265
CLU	TF	1.24219
ANXA5	HSP90AA1	1.24213
ALDOA	HMGB1	1.24177
C1QBP	SLC1A5	1.24124
ALB	RPSA	1.24123
TFRC	SERPINA1	1.2412
CALU	TFRC	1.24114
ALDOA	RPSA	1.24096
CTSD	KRT1	1.24047
CALR	SDF4	1.24047
ANXA1	ANXA1	1.24
BSG	IGF2R	1.23997
CALM3	EGFR	1.23992
ALDOA	ALB	1.23976
CD44	ITGA2	1.23945
PKM	DST	1.23937
HNRNPM	C1QBP	1.2393
ERBB2	KRT1	1.23909
GPC1	ITGB1	1.23905
P4HB	CD44	1.23896
ALDOA	ITGAV	1.23888
HMGB1	CTSD	1.23873
APP	FGFBP2	1.23864
ATP1B1	EGFR	1.23863
APOA1	A2M	1.23822
FN1	ITGAX	1.2379
CLU	PPT1	1.23781
HYOU1	CD44	1.23778
HMGB2	ITGB1	1.23754
PKM	ANXA7	1.23739
GPC1	FN1	1.23723
PKM	S100A4	1.23648
BSG	SMC3	1.23614
LGALS3BP	CTSD	1.23606
LGALS1	ALDOA	1.23604
ANXA2	SDF2L1	1.23602
HMGB2	FN1	1.23572
CALR	P3H1	1.23556
CD44	COL1A1	1.23553
ALDOA	IGF2R	1.2355
SMC3	CD44	1.23538
TFRC	HSD17B12	1.23519
CLU	LAMA5	1.23486
RXRA	APP	1.23477
PKM	S100A7	1.23457
P4HB	LGALS3BP	1.23432
ITGB1	TGFBI	1.23429
P4HB	CALR	1.23407
CALU	ANXA2	1.23397
C1QBP	HMGB1	1.23382
APOA1	KRT1	1.23373
VCP	A2M	1.2337
ANXA1	KRT1	1.23348
ATP1B3	C1QBP	1.23327
IGF2R	ALDOA	1.23326
ATP1B3	CLU	1.23322
HYOU1	LGALS3BP	1.23314
C1QBP	RPSA	1.23302
HYOU1	CALR	1.23289
SERPINA1	TFRC	1.23267
APOA1	SLC1A5	1.23232
C1QBP	ALB	1.23181
HMGB2	PKM	1.23179
TFRC	CD36	1.23166
CTSD	HMGB1	1.23165
FN1	MMP9	1.23136
CD44	ITGB2	1.23131
C1QBP	CUL5	1.23126
ALDOA	ITGA4	1.23104
TNFRSF1A	APP	1.23102
C1QBP	ITGAV	1.23094
KRT1	PNP	1.23075
CD44	ITGB5	1.23057
CLU	S100A4	1.23053
COL1A2	ITGB1	1.23047
CALR	MIF	1.23041
VCP	HNRNPM	1.22994
NME1	ITGB1	1.22916
CTSD	CUL5	1.22908
LGALS3BP	CD44	1.2289
HSP90AA1	FCGR3A	1.22888
CTSD	ITGAV	1.22876
PKM	TOR1A	1.22867
COL1A2	FN1	1.22865
KRT1	HSPG2	1.22843
SNX2	EGFR	1.22785
VCP	SLC1A5	1.22779
ERBB2	CUL5	1.22769
C1QBP	IGF2R	1.22755
ERBB2	ITGAV	1.22737
TXLNA	APP	1.2273
HMGB1	AP2M1	1.22727
KRT1	LGALS1	1.22686
CD44	ANXA5	1.22679
KRT1	DCD	1.22657
P4HB	ANXA1	1.22643
TFRC	TF	1.22626
BSG	CALU	1.22601
PSAP	ITGB1	1.22546
CTSD	IGF2R	1.22537
LGALS1	C1QBP	1.2249
HSP90AA1	INSRR	1.22483
ANXA1	HMGB1	1.22466
PKM	MYDGF	1.22461
CLU	LGALS3	1.2244
LGALS3BP	LGALS3BP	1.22426
CD44	AHSG	1.22418
LGALS3BP	CALR	1.22402
KRT1	GSN	1.22395
ANXA1	RPSA	1.22385
PKM	MET	1.22375
C1QBP	SMC3	1.22372
HSP90B1	PNP	1.22368
NME1	PKM	1.22341
HYOU1	A2M	1.22323
CALU	ALDOA	1.22316
C1QBP	ITGA4	1.2231
KRT1	ITGA2	1.22298
APOA1	ALB	1.22288
TFRC	PRDX5	1.22286
ITGA6	TFRC	1.22279
CLU	TOR1A	1.22271
ADAM10	APP	1.22254
CALU	HSP90B1	1.22231
IGF2R	C1QBP	1.22212
ANXA1	CUL5	1.22209
IGF2R	CLU	1.22206
TFRC	PPT1	1.22189
ALB	CALU	1.2218
ANXA1	ITGAV	1.22177
CD44	PSAP	1.22166
APOE	CTSD	1.22163
ALDOA	CALU	1.22153
ITGB4	BSG	1.22135
BSG	SDF4	1.22125
ANXA2	TF	1.22117
TFRC	CD247	1.22093
CTSD	ITGA4	1.22092
TNFRSF1A	HSP90AA1	1.22091
P4HB	HNRNPM	1.22065
A2M	P3H1	1.22048
ANXA7	PKM	1.22046
LAMB1	ITGB1	1.22023
ITGB4	VCP	1.21986
VCP	RPSA	1.21956
HYOU1	HNRNPM	1.21947
PKM	NME2	1.21926
KRT1	HMGB2	1.21923
A2M	ITGA5	1.21916
CD44	SERPINA1	1.21916
HMGB1	ANXA1	1.21904
TFRC	LAMA5	1.21893
SDF2L1	APP	1.21872
HNRNPM	BSG	1.21871
P4HB	SLC1A5	1.21851
LAMB1	FN1	1.21841
ANXA1	IGF2R	1.21838
LGALS3	APP	1.21826
VCP	CUL5	1.2178
HYOU1	SLC1A5	1.21732
HNRNPM	VCP	1.21721
TXLNA	HSP90AA1	1.21719
GSTP1	EGFR	1.21719
SMC3	HNRNPM	1.21707
HSP90AA1	NCKAP1L	1.21706
TF	TFRC	1.2168
ANXA2	PPT1	1.2168
TRAC	EGFR	1.21641
BSG	P3H1	1.21634
HSP90B1	ITGA2	1.21591
HSP90AA1	FGF7	1.21579
BSG	ITGA5	1.21502
CLU	TGFBR2	1.21499
SMC3	SLC1A5	1.21492
PKM	SAR1A	1.21489
ALB	S100A8	1.21454
LGALS3BP	A2M	1.21436
ALDOA	S100A8	1.21427
KRT1	ITGB5	1.2141
RPSA	TFRC	1.21402
ANXA1	ITGA4	1.21393
C1QBP	CALU	1.21359
KRT1	APOA1	1.21328
BCAN	ITGB1	1.21321
TFRC	S100A7	1.2127
ATP1B3	BSG	1.21268
HMGB1	KRT1	1.21253
ANXA2	DST	1.21241
CALU	C1QBP	1.21202
KRT1	APOE	1.212
HSP90B1	PRDX4	1.21197
ALDOA	P3H1	1.21187
HNRNPM	HYOU1	1.21159
BCAN	FN1	1.2114
HLA-DRB1	EGFR	1.21115
PRDX4	HSP90AA1	1.2109
S100A8	TFRC	1.21066
ALDOA	ITGA5	1.21055
VCP	SMC3	1.21026
VCP	ITGA4	1.20964
TF	ANXA2	1.20964
CD44	CD36	1.20962
STOML2	APP	1.20962
ANXA2	S100A4	1.20952
CLU	HSPA13	1.20938
C1QBP	SDF4	1.20883
ANXA2	RUNX1	1.20873
HSP90B1	ITGB2	1.20777
KRT1	AHSG	1.20771
ANXA2	S100A7	1.2076
COL14A1	APP	1.20731
C3	TFRC	1.20702
HYOU1	ITGAV	1.20702
CALR	ITGA3	1.20688
RPSA	ANXA2	1.20686
ANXA5	ITGB1	1.20682
ALDOA	MIF	1.20672
PON2	EGFR	1.20635
C1QBP	S100A8	1.20632
ATP1B3	HYOU1	1.20556
A2M	ATP1B3	1.20552
CLU	GUSB	1.20504
SMC3	ITGAV	1.20462
PRDX5	APP	1.20448
ANXA1	CALU	1.20442
CTSD	S100A8	1.20414
NOTCH1	APP	1.20413
HYOU1	IGF2R	1.20363
S100A8	ANXA2	1.20349
SERPINA1	CLU	1.20349
MIF	TFRC	1.20343
HSP90B1	ANXA5	1.20325
ARF4	EGFR	1.20307
TFRC	MYDGF	1.20274
C1QBP	ITGA5	1.20261
CLU	PCYOX1	1.20202
CTSD	P3H1	1.20174
ANXA2	TOR1A	1.2017
HSP90B1	GRN	1.20159
IGF2R	BSG	1.20152
LANCL1	EGFR	1.2014
BSG	ATP1B3	1.20138
ANXA5	PKM	1.20107
CRTAP	ITGB1	1.20096
CD44	PRDX5	1.20083
HMGB1	ITGAV	1.20081
HSP90B1	AHSG	1.20064
CTSD	ITGA5	1.20043
BGN	APP	1.20017
VCP	CALU	1.20013
APOE	A2M	1.19993
CD44	PPT1	1.19985
HYOU1	SMC3	1.1998
ITGB4	P4HB	1.1997
KRT1	TTR	1.19959
STOML2	HSP90AA1	1.19951
HYOU1	ITGA4	1.19917
GSN	AP2M1	1.19909
ERBB2	ITGA5	1.19904
SOD1	C1QBP	1.19888
TLR2	EGFR	1.19884
C1QBP	MIF	1.19877
PKM	FOLR1	1.19867
LGALS3BP	CUL5	1.19846
LGALS3BP	ITGAV	1.19814
HSP90B1	PSAP	1.19812
GPC4	ANXA2	1.1979
CLU	M6PR	1.19764
TFRC	ITGA6	1.1975
CALR	ITGA2	1.19749
HMGB1	IGF2R	1.19743
ANXA1	S100A8	1.19715
HNRNPM	P4HB	1.19705
CDH2	EGFR	1.19705
CALR	HLA-B	1.197
CD44	LAMA5	1.1969
SMC3	ITGA4	1.19677
CTSD	MIF	1.19659
MIF	ANXA2	1.19627
HDGF	APP	1.19626
P3H1	TFRC	1.19613
RPSA	ALDOA	1.19604
YARS1	EGFR	1.19597
TFRC	ADAM10	1.19565
HSP90B1	SDF2L1	1.19553
APOE	KRT1	1.19543
VCP	SDF4	1.19538
RPSA	HSP90B1	1.19519
LGALS3BP	IGF2R	1.19476
CLU	PRSS3	1.19455
IGF2R	HYOU1	1.19441
PRDX5	HSP90AA1	1.19437
HSP90B1	ERP44	1.19428
APOE	SLC1A5	1.19402
SDF4	TFRC	1.19391
HSP90AA1	NXPE4	1.1938
CALR	PRDX4	1.19355
TFRC	HSPA13	1.19346
ANXA1	ITGA5	1.19344
CLU	PLG	1.19321
ANXA2	THBS1	1.19314
ANXA2	S100A9	1.19309
TFRC	SAR1A	1.19301
HMGB1	ITGA4	1.19297
NME2	PKM	1.19288
PKM	RXRA	1.19288
CLU	FOLR1	1.19272
S100A8	ALDOA	1.19268
A2M	ITGA3	1.19179
CALU	BSG	1.19142
CLU	FBN1	1.19122
ITGB1	CEACAM8	1.19114
CD44	ITGB3	1.19106
P4HB	CALU	1.19085
ALB	SOD1	1.19044
LRP1	HSP90B1	1.19032
CALU	VCP	1.18993
HYOU1	CALU	1.18967
HSP90B1	HSD17B12	1.18961
CALR	ITGB2	1.18935
TFRC	GUSB	1.18912
C1QBP	ATP1B3	1.18896
P3H1	ANXA2	1.18896
ANXA2	SAR1A	1.18792
KRT1	TF	1.18776
BSG	ITGA3	1.18766
TF	CLU	1.18762
CD44	COL1A2	1.18759
SMC3	CALU	1.18727
PKM	MYG1	1.18714
GPC4	ALDOA	1.18709
SAR1A	APP	1.18705
CTSD	ATP1B3	1.18678
ANXA2	ERBIN	1.18677
APOE	HMGB1	1.1866
FN1	LPA	1.18615
TFRC	PCYOX1	1.1861
MIF	ALDOA	1.18545
GSN	HNRNPM	1.18509
HYOU1	SDF4	1.18491
RPSA	C1QBP	1.1849
CALR	ANXA5	1.18482
APOE	ALB	1.18459
PKM	CTSH	1.18441
GSN	KRT1	1.18435
HSP90B1	UGGT1	1.18434
CALU	HYOU1	1.18431
PNP	AP2M1	1.18426
HMGB2	TFRC	1.1842
RXRA	PKM	1.1836
KRT1	PPT1	1.18338
L1CAM	ITGB1	1.18332
CLU	PIGR	1.1833
HLA-DRA	EGFR	1.1831
SERPINA1	BSG	1.18295
GSN	SLC1A5	1.18294
HSD17B12	TFRC	1.18293
TFRC	B2M	1.18282
CALR	NR3C1	1.18259
SMC3	SDF4	1.18251
ITGB4	CD44	1.18224
C1QBP	SOD1	1.18222
CALR	AHSG	1.18222
IGF2	EGFR	1.18186
TTR	A2M	1.18184
HSP90B1	LRP1	1.18183
TFRC	M6PR	1.18172
CLU	LYZ	1.1817
ALDOA	PNP	1.18157
S100A8	C1QBP	1.18154
SERPINA1	VCP	1.18145
P4HB	P3H1	1.18118
ATP1B3	CTSD	1.18072
GNAI2	EGFR	1.18071
CD44	MYDGF	1.1807
PKM	YARS1	1.18036
APOE	IGF2R	1.18033
VAC14	EGFR	1.18022
TFRC	C3	1.18014
HYOU1	P3H1	1.18
CD44	MET	1.17984
CLU	AZGP1	1.17974
ITPR3	PKM	1.17952
HSP90B1	APOB	1.17943
ALDOA	HSPG2	1.17925
HYOU1	ITGA5	1.17869
COL2A1	ITGB1	1.17855
HLA-A	HSP90B1	1.17852
BSG	ITGA2	1.17827
P3H1	ALDOA	1.17814
ITGB4	AP2M1	1.17794
CLU	L1CAM	1.17792
C3	C1QBP	1.1779
ANXA2	B2M	1.17772
ALDOA	LGALS1	1.17768
ALB	DCD	1.17766
CD44	CD74	1.1775
ALDOA	DCD	1.17739
ITGB4	CALR	1.17736
TTR	KRT1	1.17734
P3H1	HSP90B1	1.1773
HSP90B1	PRDX5	1.17729
ADAM10	ITGB1	1.17711
CALR	SDF2L1	1.17711
HMGB2	ANXA2	1.17704
CD44	TGFBR2	1.17703
TFRC	FOLR1	1.1768
COL2A1	FN1	1.17673
SMC3	ITGA5	1.17628
PKM	NME3	1.17625
HMGB1	S100A8	1.1762
CLU	FGA	1.17612
PNP	ANXA1	1.17603
GPC4	C1QBP	1.17595
TTR	SLC1A5	1.17593
APOE	ITGA4	1.17587
CALR	ERP44	1.17586
SERPINA1	HYOU1	1.17583
CD44	COL4A2	1.17555
CD44	ITGA6	1.17547
LUM	ITGB1	1.17534
KRT1	RUNX1	1.17532
TFRC	FBN1	1.1753
TFRC	CD4	1.17521
DST	PKM	1.17516
SDF4	HSP90B1	1.17508
ALB	GSN	1.17503
MIF	C1QBP	1.17431
KRT1	S100A7	1.17419
CD9	HSP90AA1	1.17416
ALB	ITGA2	1.17406
ALDOA	ITGA2	1.1738
CD44	ADAM10	1.17361
ATP1B3	CD44	1.17357
LUM	FN1	1.17352
GSN	ALB	1.1735
ITGA6	BSG	1.17307
CTSD	ITGA3	1.17306
LGALS3	ITGB1	1.17283
A2M	APOA1	1.1727
GSN	ITGAV	1.17263
CLU	DPP7	1.17258
CLU	TGFBR1	1.17248
HMGB1	ITGA5	1.17248
CD44	ITGAL	1.17227
ANXA2	PLG	1.1722
LRP2	APP	1.17214
PSAP	TFRC	1.17212
SDF2L1	FN1	1.17148
A2M	APOE	1.17142
CD44	HSPA13	1.17142
C1QBP	HSPG2	1.1713
NME3	APP	1.17126
LGALS3BP	P3H1	1.17112
PKM	KIT	1.17108
LGALS3	FN1	1.17102
TFRC	ATP6AP2	1.17071
CTSD	SNCA	1.17053
ANXA2	CD4	1.17012
ALDOA	HMGB2	1.17005
ALDOA	PRDX4	1.16986
PRDX4	PKM	1.16984
LGALS3BP	ITGA5	1.16981
CALU	P4HB	1.16977
C1QBP	LGALS1	1.16973
ITGB4	ANXA1	1.16971
KLK6	APP	1.16963
IGF2R	CTSD	1.16957
PNP	KRT1	1.16951
FN1	TNFAIP6	1.16914
HSP90B1	S100A4	1.16903
ATP1B3	LGALS3BP	1.16893
PKM	HTRA1	1.16881
HMGB1	MIF	1.16865
HSP90B1	RUNX1	1.16825
PCYOX1	HSP90AA1	1.16819
PON2	APP	1.16807
BSG	STOML2	1.16787
TFRC	PIGR	1.16738
CD44	GUSB	1.16708
P3H1	CLU	1.16695
SDF2	EGFR	1.16683
ESRRA	TFRC	1.16658
TTR	ALB	1.1665
HMGB2	ALDOA	1.16622
TNC	ITGB1	1.16607
CALR	UGGT1	1.16591
BSG	ANXA5	1.1656
PKM	ITPR3	1.16532
ALB	ITGB5	1.16518
HYOU1	ATP1B3	1.16504
SDF4	C1QBP	1.16478
SDF4	CLU	1.16473
A2M	PSAP	1.16461
ANXA1	PNP	1.16445
ALB	APOA1	1.16436
RPSA	BSG	1.1643
TNC	FN1	1.16425
HSD17B12	HSP90B1	1.1641
PKM	EPHA1	1.16407
CD44	PCYOX1	1.16406
TFRC	SNX2	1.16405
AIMP1	APP	1.16375
CALR	LRP1	1.1634
HSPA13	ITGB1	1.16334
C1QBP	NME1	1.16331
ALB	APOE	1.16308
S100A7	ITGB1	1.16306
BSG	AHSG	1.163
ALDOA	APOE	1.16282
RPSA	VCP	1.16281
HLA-DRB1	HSP90AA1	1.16276
TFRC	CTSH	1.16253
IGF2R	CD44	1.16241
APOA1	HSPG2	1.16237
CALR	TF	1.16226
ANXA1	HSPG2	1.16213
A2M	SERPINA1	1.16211
C1QBP	HMGB2	1.1621
TFRC	L1CAM	1.16199
COL14A1	ITGB1	1.16189
HSP90B1	TOR1A	1.16121
ALDOA	ANXA5	1.16113
CALR	APOB	1.161
ANXA2	RYR2	1.16095
LGALS1	AP2M1	1.16089
PNP	HMGB1	1.16069
TLR2	APP	1.16057
ANXA1	LGALS1	1.16056
LGALS1	LGALS3BP	1.16055
HNRNPM	KRT1	1.16055
APOA1	DCD	1.16052
BSG	PSAP	1.16047
ANXA2	RYR1	1.16024
COL14A1	FN1	1.16008
CTSD	HMGB2	1.15992
CLU	KLK3	1.15979
CTSD	PRDX4	1.15973
CD44	M6PR	1.15968
HSP90B1	AIMP1	1.15928
HNRNPM	SLC1A5	1.15914
APOE	S100A8	1.1591
PRDX5	ITGB1	1.15906
ATP1B3	A2M	1.15902
A2M	TTR	1.15902
CALR	PRDX5	1.15886
ALB	AHSG	1.15879
APOC3	FN1	1.15871
TFRC	TNFSF13B	1.15865
ALDOA	AHSG	1.15853
TFRC	YARS1	1.15849
STOML2	PKM	1.15845
KRT1	HPX	1.15835
IGF2R	AP2M1	1.15811
BSG	SERPINA1	1.15798
PON2	HSP90AA1	1.15796
ANXA2	CTSB	1.15795
APOA1	GSN	1.15789
BSG	SDF2L1	1.15789
IGF2R	LGALS3BP	1.15777
MYG1	HSP90AA1	1.15768
ANXA2	CTSH	1.15744
AIP	EGFR	1.15739
S100A7	PKM	1.15731
C3	BSG	1.1573
HSP90B1	MYDGF	1.15716
APOA1	ITGA2	1.15692
ANXA1	ITGA2	1.15668
TFRC	DPP7	1.15666
BSG	ERP44	1.15664
LGALS3BP	ATP1B3	1.15617
CLU	BTD	1.15555
CTSD	ITGB2	1.15553
C1QBP	STOML2	1.15545
APOE	ITGA5	1.15539
ATP1B3	HNRNPM	1.15526
HMGB2	C1QBP	1.15508
CD44	FOLR1	1.15476
BGN	ITGB1	1.15475
KRT1	SAR1A	1.1545
HSD17B12	C1QBP	1.15381
ALB	SERPINA1	1.15377
ANXA5	TFRC	1.15348
ANXA2	YARS1	1.1534
PRDX5	PKM	1.15331
PSAP	HSP90B1	1.15329
CD44	FBN1	1.15327
C1QBP	ANXA5	1.15319
CD44	CD4	1.15317
ATP1B3	SLC1A5	1.15311
ANXA1	HMGB2	1.15293
BGN	FN1	1.15293
ANXA1	COL1A1	1.15276
CTSD	APOE	1.15269
LGALS1	ANXA1	1.15266
ERBB2	APOA1	1.15258
A2M	CD36	1.15257
ALB	ERP44	1.15243
CALU	CD44	1.15231
CD44	COL6A1	1.15221
BSG	HSD17B12	1.15196
ANXA2	MASP1	1.15193
VCP	HLA-B	1.15191
CTSB	APP	1.1518
APOE	MIF	1.15155
ITGB4	ITGAV	1.15148
DAG1	ITGB1	1.15138
ITGB8	ITGB1	1.15135
HYOU1	ITGA3	1.15132
CTSD	ANXA5	1.15101
SERPINA1	CTSD	1.15099
HNRNPM	RPSA	1.15091
CLU	APOD	1.15085
ALB	TTR	1.15067
CALR	S100A4	1.1506
TFRC	CD9	1.15044
PNP	ITGA4	1.14996
IGF2R	ANXA1	1.14988
CALR	RUNX1	1.14982
ITGB8	FN1	1.14953
SMC3	ITGA3	1.14892
APOB	HSP90B1	1.1489
KRT1	HDGF	1.14887
ESRRA	ALDOA	1.1486
VCP	PRDX4	1.14846
BSG	CD36	1.14843
A2M	LRP1	1.14832
C1QBP	PSAP	1.14806
APOA1	ITGB5	1.14804
CD44	ITGA1	1.14789
HSP90B1	HSPA13	1.14788
IGF2R	A2M	1.14787
CRTAP	TFRC	1.14763
CALU	CALR	1.14743
HSP90B1	TNFRSF1B	1.14723
APOA1	APOA1	1.14722
CLU	C1QA	1.14676
P4HB	DCD	1.1467
NME1	C1QBP	1.1467
PPT1	ITGB1	1.14655
P3H1	BSG	1.14641
ALB	TNF	1.14639
ANXA5	ANXA2	1.14631
LGALS1	KRT1	1.14615
HLA-A	VCP	1.14614
APOA1	APOE	1.14594
CTSD	PSAP	1.14588
CLU	HLA-DPA1	1.1456
CD44	PIGR	1.14534
SMC3	HSPG2	1.14498
ATP1B3	RPSA	1.14489
PTGDS	EGFR	1.14487
ERBB2	PSAP	1.14449
KRT1	HP	1.14446
CLU	CTSL	1.14438
ITGB4	SMC3	1.14426
RARA	FN1	1.14419
SDF4	BSG	1.14419
ANXA1	ANXA5	1.14402
SERPINA1	CD44	1.14384
ITGB4	ITGA4	1.14364
HSP90B1	GUSB	1.14354
FGF1	EGFR	1.14353
TTR	SDF4	1.14352
HMGB1	PNP	1.1435
CTSD	SERPINA1	1.14338
IGF2R	KRT1	1.14337
CTSD	SDF2L1	1.14329
CD44	ITGAM	1.14326
P4HB	ITGA2	1.14311
PSAP	C1QBP	1.143
PSAP	CLU	1.14294
ATP1B3	ITGAV	1.14281
A2M	PPT1	1.1428
CALR	TOR1A	1.14279
KRT1	IGHA1	1.14278
SDF4	VCP	1.14269
VCP	APOA1	1.14269
ANXA2	LOX	1.14248
LGALS3BP	ITGA3	1.14244
VCP	STOML2	1.142
IGF2R	SLC1A5	1.14196
VAC14	APP	1.14194
ANXA2	HTRA1	1.14185
APOA1	AHSG	1.14165
KRT1	C3	1.14163
SAR1A	ITGB1	1.14163
HNRNPM	SMC3	1.14162
ANXA1	AHSG	1.14141
HMGB1	HSPG2	1.14118
HNRNPM	ITGA4	1.14099
PPT1	PKM	1.1408
HLA-A	HYOU1	1.14052
PKM	GPI	1.14051
ENG	ITGB1	1.14026
KRT1	PRSS3	1.14012
HSP90B1	EBP	1.14002
CD44	L1CAM	1.13996
A2M	LAMA5	1.13985
SAR1A	FN1	1.13981
CALU	ANXA1	1.13978
VCP	ANXA5	1.13973
BSG	PRDX5	1.13964
TFRC	BTD	1.13963
NCSTN	APP	1.13961
HMGB1	LGALS1	1.1396
C1QBP	HSD17B12	1.13955
SMC3	ITGA2	1.13953
ATP1B3	IGF2R	1.13942
P3H1	HYOU1	1.13929
MYDGF	HSP90AA1	1.1392
SERPINA1	LGALS3BP	1.1392
P4HB	COL1A1	1.13919
P4HB	PRDX4	1.13917
SMC3	HLA-B	1.13904
CLU	CP	1.13902
CD9	ITGB1	1.13884
ALB	TF	1.13884
KRT1	PLG	1.13878
KRT1	APOA4	1.13874
CALR	MYDGF	1.13873
BSG	PPT1	1.13867
SMC3	TRAF2	1.13844
ANXA2	ITPR3	1.13836
HYOU1	PRDX4	1.13799
VCP	NR3C1	1.1375
CTSD	HSD17B12	1.13737
LGALS1	HMGB1	1.13732
PPARG	CLU	1.13724
SDF4	HYOU1	1.13707
LGALS3BP	LGALS1	1.13693
APOA1	SERPINA1	1.13663
PKM	TACSTD2	1.13646
A2M	ANXA7	1.13643
SAR1A	PKM	1.13588
BSG	LAMA5	1.13571
SMC3	COL1A1	1.13561
ANXA5	ALDOA	1.1355
PKM	HLA-DRB3	1.13532
ALDOA	PRDX5	1.13517
HLA-DRA	HSP90AA1	1.13471
CLU	APOC1	1.1347
ANXA5	HSP90B1	1.13465
CD44	DPP7	1.13462
VCP	PSAP	1.1346
CD44	COL6A2	1.13459
IGF2R	HMGB1	1.13454
CD44	TGFBR1	1.13452
LGALS1	ITGAV	1.13443
CALR	THBS1	1.13423
ALDOA	PPT1	1.13419
ITGB4	CALU	1.13413
ITGA6	CD44	1.13396
CTSD	CD36	1.13384
HYOU1	ITGB2	1.13379
APOA1	TTR	1.13353
P4HB	APOA1	1.13341
HSD17B12	BSG	1.13321
PCYOX1	ITGB1	1.13288
P4HB	STOML2	1.13271
VCP	SERPINA1	1.1321
CTSD	UGGT1	1.1321
VCP	SDF2L1	1.13202
HMGB1	HMGB2	1.13198
HSD17B12	VCP	1.13172
CALR	HLA-C	1.13169
IGF2R	ITGAV	1.13165
SMC3	ITGB2	1.13139
CDH13	EGFR	1.13117
LGALS1	IGF2R	1.13105
VCP	ERP44	1.13077
SMC3	ITGB5	1.13065
CLU	APOC3	1.13064
P4HB	ANXA5	1.13045
ALCAM	EGFR	1.13031
CALR	ITGAL	1.13031
LPAR1	EGFR	1.13022
L1CAM	TFRC	1.12998
CALR	TGFB1	1.12991
CALR	HSPA13	1.12946
A2M	LGALS3	1.12939
ITGA6	LGALS3BP	1.12932
SERPINA1	A2M	1.12929
HYOU1	ANXA5	1.12926
APOA1	TNF	1.12925
HSP90B1	RXRB	1.12917
SLC9A3R1	EGFR	1.12916
LGALS3BP	PRDX4	1.12912
S100A8	CTSD	1.12898
HSP90B1	EFEMP1	1.12865
SDF2	APP	1.12855
CD44	CD9	1.12841
NTRK2	EGFR	1.12828
IGF2R	IGF2R	1.12827
P4HB	AHSG	1.12784
HMGB1	ITGB2	1.12759
KRT1	RYR2	1.12754
PKM	FER	1.12714
APOA1	CD36	1.12709
ALDOA	S100A4	1.12691
HNRNPM	SDF4	1.12673
LGALS1	ITGA4	1.12659
CLU	TNC	1.12645
PKM	TAOK2	1.12634
C1QBP	PPT1	1.12625
HSD17B12	HYOU1	1.1261
VCP	HSD17B12	1.12609
HLA-A	P4HB	1.12598
CLU	LTF	1.1258
ERBB2	APOB	1.1258
BSG	LGALS3	1.12525
ALDOA	S100A7	1.125
IDE	APP	1.12488
SERPINA3	APP	1.12487
ITPR3	ANXA2	1.12477
P3H1	P4HB	1.12475
HMGB1	APOE	1.12474
PKM	NAXE	1.12443
ANXA5	C1QBP	1.12436
ANXA5	CLU	1.1243
HNRNPM	S100A8	1.12422
HYOU1	PSAP	1.12414
APOE	HSPG2	1.12408
CTSD	PPT1	1.12407
KRT1	CTSH	1.12402
IGF2R	ITGA4	1.12381
ADAM10	TFRC	1.12378
ITGB4	ITGA5	1.12315
TF	CALR	1.12309
APOA1	LRP1	1.12284
P4HB	SDF2L1	1.12273
CALU	ALB	1.12242
PSAP	BSG	1.1224
APOE	DCD	1.12222
CLU	C1QC	1.12201
DPP7	ITGB1	1.12195
HNRNPM	P3H1	1.12182
MIF	CTSD	1.12176
ERBB2	CD247	1.12173
HLA-DRB1	PKM	1.1217
APOA1	TF	1.1217
KRT1	FGA	1.12169
ANXA7	VCP	1.12166
HYOU1	SERPINA1	1.12164
HSP90B1	LDLR	1.12159
HYOU1	SDF2L1	1.12155
CPVL	EGFR	1.12136
CTSD	LAMA5	1.12112
PSAP	VCP	1.12091
HMGB1	NR3C1	1.12083
VCP	UGGT1	1.12082
ATP1B3	SDF4	1.1207
APOA1	APOB	1.12044
DST	ANXA2	1.12041
LGALS3BP	ANXA5	1.12039
RPSA	CALR	1.12031
HYOU1	ERP44	1.1203
ANXA1	APOB	1.1202
NME3	PKM	1.12009
CD44	DCN	1.12002
KRT1	YARS1	1.11998
APOE	GSN	1.1196
BSG	MYDGF	1.11952
SMC3	SDF2L1	1.11915
ALDOA	TOR1A	1.1191
CALR	B2M	1.11881
APOE	ITGA2	1.11863
CLU	NAXE	1.11848
CRTAP	CLU	1.11845
NGFR	APP	1.11842
CD44	PTPRC	1.11832
ANXA1	PRDX5	1.11806
SMC3	ERP44	1.1179
CD44	BTD	1.11759
S100A8	AP2M1	1.11753
LINGO1	EGFR	1.11702
CLU	C6	1.11679
CTSD	S100A4	1.11679
MYG1	PKM	1.11662
APOB	VCP	1.11651
GPC4	CD44	1.11624
VCP	APOB	1.11591
CD44	WNT7A	1.11584
ATP1B3	P3H1	1.11579
HYOU1	HSD17B12	1.11563
CD44	DEAF1	1.11561
LRP1	CALR	1.11543
ERBB2	S100A4	1.1154
[truncated: 3,985 more rows]

[truncated: 10 more sheets: ST 27, ST 28, ST 29, ST 30, ST 31, ST 32, ST 33, ST 34, ST 35, ST 36]
